# Supplementary material for: Cis-acting variation is common across regulatory layers but is often buffered during embryonic development
Source: Genome Res. 2021 Feb;31(2):211–24. doi: 10.1101/gr.266338.120 (PMC7849415; doi:10.1101/gr.266338.120)
Supplement: Supplemental Material [file supp_gr.266338.120_SupplementalTables.zip]

Archive with 24 entries (23 files):
- SupplementalTables/
- __MACOSX/._SupplementalTables
- SupplementalTables/Supplemental_Table_S1.xlsx
- __MACOSX/SupplementalTables/._Supplemental_Table_S1.xlsx
- SupplementalTables/.DS_Store
- __MACOSX/SupplementalTables/._.DS_Store
- SupplementalTables/Icon
- __MACOSX/SupplementalTables/._Icon
- SupplementalTables/Supplemental_Table_S7.xlsx
- __MACOSX/SupplementalTables/._Supplemental_Table_S7.xlsx
- SupplementalTables/Supplemental_Table_S6.txt
- __MACOSX/SupplementalTables/._Supplemental_Table_S6.txt
- SupplementalTables/Supplemental_Table_S9.txt
- __MACOSX/SupplementalTables/._Supplemental_Table_S9.txt
- SupplementalTables/Supplemental_Table_S8.txt
- __MACOSX/SupplementalTables/._Supplemental_Table_S8.txt
- SupplementalTables/Supplemental_Table_S5.xlsx
- __MACOSX/SupplementalTables/._Supplemental_Table_S5.xlsx
- SupplementalTables/Supplemental_Table_S4.xlsx
- __MACOSX/SupplementalTables/._Supplemental_Table_S4.xlsx
- SupplementalTables/Supplemental_Table_S3.xlsx
- __MACOSX/SupplementalTables/._Supplemental_Table_S3.xlsx
- SupplementalTables/Supplemental_Table_S2.xlsx
- __MACOSX/SupplementalTables/._Supplemental_Table_S2.xlsx
