# Supplementary material for: Cis-acting variation is common across regulatory layers but is often buffered during embryonic development
Source: Genome Res. 2021 Feb;31(2):211–24. doi: 10.1101/gr.266338.120 (PMC7849415; doi:10.1101/gr.266338.120)
Supplement: Supplemental Material [file supp_gr.266338.120_SupplementalTables.zip › SupplementalTables/Supplemental_Table_S6.txt]

#Supplemental Table S6: Extreme imbalanced features. Listed here are all genes categorized as being extremely imbalanced along with the directionality of bias. Frequency was determined by the number of detected extreme imbalanced cases divided by the number of lines in which the gene could be evaluated in our crosses (had a snp).
featureNames	num_total_bias_events	total_bias_parental_direction	chromosome	occurance	total_count	parental_bias	frequency	notable
FBgn0001217	1	paternal	autosome	2	3	paternal	0.666666667	yes
FBgn0026391	1	paternal	autosome	NA	NA	NA	NA	no
FBgn0028870	1	maternal	autosome	NA	NA	NA	NA	no
FBgn0032507	2	paternal	autosome	NA	NA	NA	NA	yes
FBgn0033574	2	maternal	autosome	NA	NA	NA	NA	yes
FBgn0034785	1	paternal	autosome	NA	NA	NA	NA	no
FBgn0034957	1	paternal	autosome	NA	NA	NA	NA	no
FBgn0035010	1	paternal	autosome	NA	NA	NA	NA	no
FBgn0035610	1	maternal	autosome	NA	NA	NA	NA	no
FBgn0035638	1	maternal	autosome	8	8	maternal	1	yes
FBgn0035907	2	maternal	autosome	4	4	maternal	1	yes
FBgn0036474	2	maternal	autosome	NA	NA	NA	NA	yes
FBgn0036881	1	paternal	autosome	NA	NA	NA	NA	no
FBgn0037398	1	paternal	autosome	NA	NA	NA	NA	no
FBgn0039472	2	paternal	autosome	NA	NA	NA	NA	yes
FBgn0039593	1	maternal	autosome	NA	NA	NA	NA	no
FBgn0040684	1	paternal	autosome	NA	NA	NA	NA	no
FBgn0043470	2	paternal	autosome	NA	NA	NA	NA	yes
FBgn0051281	1	paternal	autosome	NA	NA	NA	NA	no
FBgn0053137	1	paternal	autosome	NA	NA	NA	NA	no
FBgn0053758	1	paternal	autosome	NA	NA	NA	NA	no
FBgn0083936	2	paternal	autosome	NA	NA	NA	NA	yes
FBgn0262020	8	maternal	autosome	3	3	maternal	1	yes
FBgn0262565	1	maternal	autosome	4	6	maternal	0.666666667	yes
FBgn0262880	1	paternal	autosome	NA	NA	NA	NA	no
FBgn0263248	3	paternal	autosome	NA	NA	NA	NA	yes
FBgn0264002	1	paternal	autosome	NA	NA	NA	NA	no
FBgn0264719	1	paternal	autosome	NA	NA	NA	NA	no
FBgn0265089	1	maternal	autosome	6	6	maternal	1	yes
FBgn0265650	1	paternal	autosome	NA	NA	NA	NA	no
FBgn0266819	1	paternal	autosome	NA	NA	NA	NA	no
FBgn0266956	2	paternal	autosome	NA	NA	NA	NA	yes
FBgn0267130	6	maternal	autosome	NA	NA	NA	NA	yes
FBgn0267236	2	paternal	autosome	NA	NA	NA	NA	yes
FBgn0004428	NA	NA	autosome	1	2	maternal	0.5	no
FBgn0025454	NA	NA	autosome	8	8	paternal	1	yes
FBgn0031249	NA	NA	autosome	2	6	maternal	0.333333333	no
FBgn0031694	NA	NA	autosome	1	2	paternal	0.5	no
FBgn0031973	NA	NA	autosome	1	2	paternal	0.5	no
FBgn0032419	NA	NA	autosome	2	2	paternal	1	yes
FBgn0033519	NA	NA	autosome	4	4	maternal	1	yes
FBgn0034198	NA	NA	autosome	1	1	paternal	1	no
FBgn0035434	NA	NA	autosome	8	8	paternal	1	yes
FBgn0035952	NA	NA	autosome	2	2	paternal	1	yes
FBgn0036101	NA	NA	autosome	4	14	paternal	0.285714286	no
FBgn0036410	NA	NA	autosome	6	8	paternal	0.75	yes
FBgn0036659	NA	NA	autosome	2	5	paternal	0.4	no
FBgn0036750	NA	NA	autosome	1	1	maternal	1	no
FBgn0038248	NA	NA	autosome	1	1	paternal	1	no
FBgn0038566	NA	NA	autosome	1	2	maternal	0.5	no
FBgn0039053	NA	NA	autosome	3	5	paternal	0.6	yes
FBgn0039085	NA	NA	autosome	4	11	maternal	0.363636364	no
FBgn0039098	NA	NA	autosome	4	12	paternal	0.333333333	no
FBgn0040322	NA	NA	autosome	1	2	paternal	0.5	no
FBgn0045761	NA	NA	autosome	3	6	maternal	0.5	no
FBgn0050187	NA	NA	autosome	1	2	paternal	0.5	no
FBgn0051865	NA	NA	autosome	2	4	maternal	0.5	no
FBgn0052368	NA	NA	autosome	1	2	paternal	0.5	no
FBgn0053319	NA	NA	autosome	1	1	paternal	1	no
FBgn0053516	NA	NA	autosome	2	2	paternal	1	yes
FBgn0063381	NA	NA	autosome	2	4	paternal	0.5	no
FBgn0086907	NA	NA	autosome	1	2	paternal	0.5	no
FBgn0264904	NA	NA	autosome	6	14	maternal	0.428571429	no
FBgn0266782	NA	NA	autosome	1	1	maternal	1	no
FBgn0267160	NA	NA	autosome	2	3	paternal	0.666666667	yes
FBgn0001090	NA	NA	chrX	3	5	maternal	0.6	yes
FBgn0004047	NA	NA	chrX	1	2	maternal	0.5	no
FBgn0019661	NA	NA	chrX	14	14	maternal	1	yes
FBgn0029856	NA	NA	chrX	1	2	paternal	0.5	no
FBgn0029990	NA	NA	chrX	4	11	maternal	0.363636364	no
FBgn0030230	NA	NA	chrX	1	2	maternal	0.5	no
FBgn0030390	NA	NA	chrX	2	14	maternal	0.142857143	no
FBgn0031018	NA	NA	chrX	3	3	maternal	1	yes
FBgn0031127	NA	NA	chrX	1	1	maternal	1	no
FBgn0040354	NA	NA	chrX	1	1	maternal	1	no
