# Supplementary material for: Cis-acting variation is common across regulatory layers but is often buffered during embryonic development
Source: Genome Res. 2021 Feb;31(2):211–24. doi: 10.1101/gr.266338.120 (PMC7849415; doi:10.1101/gr.266338.120)
Supplement: Supplemental Material [file supp_gr.266338.120_SupplementalTables.zip › SupplementalTables/Supplemental_Table_S9.txt]

#Supplemental Table S9: Categorical enrichment of GLAD categories for genes and non-coding features (based on closest gene assignment) in the cis, trans, cis-trans, and conserved categories. Shown here are only significant results at a range of different BIC thresholds for cis/trans assignment.
threshold	time	data_type	classification	acc	cat_name	oddsratio	pvalue
BIC_1	1012h	RNA	trans	GD:00120	major_signalling_pathway	5.721	0.000346
BIC_1	1012h	RNA	trans	GD:00005	cytoskeletal	6.414	0.00041
BIC_1	1012h	RNA	trans	GD:00129	receptor	26.379	0.000792
BIC_1	1012h	RNA	trans	GD:00008	Maybe TF	10.5	0.005712
BIC_1	1012h	RNA	trans	noCat	unclassified	0.238	0.007801
BIC_1	1012h	RNA	cistrans	noCat	unclassified	1.593	0.006044
BIC_1	1012h	K27ac	trans	GD:00051	THAP	inf	0.003308
BIC_1	1012h	K27ac	trans	GD:00008	Maybe TF	9.203	0.005791
BIC_1	1012h	K4me3	trans	GD:00114	Protein Phosphatase	11.318	0.003594
BIC_1	1012h	K4me3	trans	GD:00112	phosphatase	7.36	0.003651
BIC_1	1012h	K4me3	trans	GD:00105	rna_binding	3.859	0.006165
BIC_1	1012h	K4me3	cistrans	GD:00111	GPCR	3.993	0.003843
BIC_1	1012h	ATAC	cis	GD:00045	BESS	5.6	0.003935
BIC_1	1012h	ATAC	cistrans	GD:00007	TF_dnabind	0.767	0.000115
BIC_1	1012h	ATAC	cistrans	GD:00011	DNA-binding with transcription factor activity	0.768	0.000338
BIC_1	1012h	ATAC	cistrans	GD:00144	transporter	1.46	0.000471
BIC_1	1012h	ATAC	cistrans	GD:00147	Ion Channels	1.889	0.003989
BIC_1	1012h	ATAC	cistrans	GD:00013	TF_dnabind_High	0.759	0.007488
BIC_1	1012h	ATAC	cistrans	GD:00015	Homeobox	0.621	0.009369
BIC_1	68h	RNA	trans	GD:00124	TF	15.733	0.002274
BIC_1	68h	RNA	trans	GD:00128	NOTCH signaling pathway	13.97	0.002979
BIC_1	68h	K27ac	trans	GD:00007	TF_dnabind	2.799	0.003894
BIC_1	68h	K27ac	cis	GD:00009	TF_dnabind_Medium	1.913	0.001597
BIC_1	68h	K27ac	cis	GD:00045	BESS	8.781	0.007863
BIC_1	68h	K27ac	cistrans	GD:00025	Co-factor	0.371	0.006315
BIC_1	68h	K4me3	trans	GD:00174	The Lysosomal Cystine Transporter (LCT) Family	inf	0.00599
BIC_1	68h	K4me3	cistrans	GD:00007	TF_dnabind	0.731	0.008096
BIC_1	68h	ATAC	trans	GD:00124	TF	3.663	0.00046
BIC_1	68h	ATAC	trans	GD:00120	major_signalling_pathway	1.773	0.001242
BIC_1	68h	ATAC	trans	GD:00132	Planar Cell Polarity pathway	2.944	0.008647
BIC_1	68h	ATAC	cis	GD:00025	Co-factor	2.596	0.006059
BIC_0.001	1012h	RNA	trans	GD:00007	TF_dnabind	2.21	2e-06
BIC_0.001	1012h	RNA	trans	GD:00011	DNA-binding with transcription factor activity	2.072	2.3e-05
BIC_0.001	1012h	RNA	trans	GD:00117	enzyme	0.356	2.7e-05
BIC_0.001	1012h	RNA	trans	noCat	unclassified	0.593	0.000274
BIC_0.001	1012h	RNA	trans	GD:00017	TFscore=2	inf	0.001026
BIC_0.001	1012h	RNA	trans	GD:00120	major_signalling_pathway	2.307	0.001368
BIC_0.001	1012h	RNA	trans	GD:00116	metabolism	0.535	0.00254
BIC_0.001	1012h	RNA	trans	GD:00018	HLH	4.064	0.002648
BIC_0.001	1012h	RNA	trans	GD:00013	TF_dnabind_High	1.969	0.003121
BIC_0.001	1012h	RNA	trans	GD:00014	TFscore=1	2.305	0.00468
BIC_0.001	1012h	RNA	trans	GD:00008	Maybe TF	4.891	0.006131
BIC_0.001	1012h	RNA	trans	GD:00124	TF	5.789	0.006328
BIC_0.001	1012h	RNA	trans	GD:00115	ubiquitin_related	3.154	0.009529
BIC_0.001	1012h	RNA	trans	GD:00107	Protein Kinase	3.154	0.009529
BIC_0.001	1012h	RNA	trans	GD:00012	zf-C2H2	2.31	0.009951
BIC_0.001	1012h	RNA	cistrans	noCat	unclassified	1.624	0.000456
BIC_0.001	1012h	RNA	cistrans	GD:00007	TF_dnabind	0.59	0.006266
BIC_0.001	1012h	RNA	cons	GD:00003	peroxisomal	5.264	0.005001
BIC_0.001	1012h	K27ac	cistrans	GD:00001	glycoprotein	0.733	0.009188
BIC_0.001	1012h	K27ac	cons	GD:00067	RHD|TIG	inf	0.01
BIC_0.001	1012h	K4me3	trans	GD:00136	Circadian Clock pathway	4.266	0.008871
BIC_0.001	1012h	ATAC	trans	noCat	unclassified	1.116	0.008022
BIC_0.001	1012h	ATAC	cis	GD:00018	HLH	1.858	0.001523
BIC_0.001	1012h	ATAC	cis	GD:00007	TF_dnabind	1.142	0.003286
BIC_0.001	1012h	ATAC	cis	GD:00103	ribosome	1.642	0.004149
BIC_0.001	1012h	ATAC	cis	GD:00013	TF_dnabind_High	1.208	0.004151
BIC_0.001	1012h	ATAC	cis	GD:00011	DNA-binding with transcription factor activity	1.143	0.005268
BIC_0.001	1012h	ATAC	cis	GD:00014	TFscore=1	1.256	0.009011
BIC_0.001	1012h	ATAC	cis	GD:00120	major_signalling_pathway	1.187	0.009594
BIC_0.001	1012h	ATAC	cistrans	GD:00015	Homeobox	0.637	0.000489
BIC_0.001	1012h	ATAC	cistrans	GD:00007	TF_dnabind	0.845	0.000849
BIC_0.001	1012h	ATAC	cistrans	GD:00011	DNA-binding with transcription factor activity	0.85	0.002451
BIC_0.001	1012h	ATAC	cistrans	GD:00013	TF_dnabind_High	0.811	0.005145
BIC_0.001	1012h	ATAC	cistrans	GD:00147	Ion Channels	1.642	0.00624
BIC_0.001	1012h	ATAC	cons	GD:00105	rna_binding	1.26	0.004084
BIC_0.001	1012h	ATAC	cons	GD:00007	TF_dnabind	1.149	0.006737
BIC_0.001	68h	RNA	trans	GD:00013	TF_dnabind_High	2.558	5.1e-05
BIC_0.001	68h	RNA	trans	GD:00011	DNA-binding with transcription factor activity	1.983	0.000233
BIC_0.001	68h	RNA	trans	GD:00007	TF_dnabind	1.865	0.000533
BIC_0.001	68h	RNA	trans	GD:00019	TFscore=5	3.577	0.001317
BIC_0.001	68h	RNA	trans	GD:00014	TFscore=1	2.238	0.007495
BIC_0.001	68h	RNA	cistrans	GD:00019	TFscore=5	0.216	0.004631
BIC_0.001	68h	ATAC	trans	GD:00019	TFscore=5	0.619	0.000985
BIC_0.001	68h	ATAC	trans	GD:00014	TFscore=1	1.32	0.003463
BIC_0.001	68h	ATAC	trans	GD:00124	TF	1.74	0.004414
BIC_0.001	68h	ATAC	cis	GD:00103	ribosome	1.762	0.001141
BIC_0.001	68h	ATAC	cis	GD:00022	TFscore=NA	0.423	0.002777
BIC_0.001	68h	ATAC	cistrans	GD:00045	BESS	0.0	0.004219
BIC_0.001	68h	ATAC	cistrans	GD:00111	GPCR	0.517	0.005892
BIC_0.001	68h	ATAC	cons	GD:00003	peroxisomal	0.421	0.000568
BIC_0.001	68h	ATAC	cons	GD:00131	Imd pathway	2.674	0.000596
