# Supplementary material for: Cis-acting variation is common across regulatory layers but is often buffered during embryonic development
Source: Genome Res. 2021 Feb;31(2):211–24. doi: 10.1101/gr.266338.120 (PMC7849415; doi:10.1101/gr.266338.120)
Supplement: Supplemental Material [file supp_gr.266338.120_SupplementalTables.zip › SupplementalTables/Supplemental_Table_S8.txt]

#Supplemental Table S8: Per gene/feature evaluation of cis vs. trans including total number of counts per haplotype in the F1, total number of maternal (mum) and maternal (dad) counts as well as the BIC for its assignment as cis, trans, cis-trans, or conserved. BIC >=2 is in the ‘diff’ column is generally considered significant.
dad_1	dad_2	mum_1	mum_2	r	f1_mum_1	f1_mum_2	f1_dad_1	f1_dad_2	cons	cis	trans	cistrans	cons_bic	cis_bic	trans_bic	cistrans_bic	cat	diff	data_type
peak_10000	29.8335054673306	27.4587437143539	34.7654577575803	28.827658824226	64.9657068883435	22	16	26	12	-16.1578806648195	-16.0797362417853	-16.0135277595259	-16.1523173112141	33.7020556907589	34.2389140252504	34.1064970607317	35.077223344668	cons	0.404441369972858	ATAC
peak_10001	42.4553731650474	26.6006579732803	48.9876904765905	42.6148000010298	59.5745112894928	30	31	31	16	-20.5659550406428	-19.0348012067839	-19.5802430747344	-19.0341330874667	42.5182044424056	40.1490439552477	41.2399276911487	40.8408548971732	cis	0.691810941925489	ATAC
peak_10004	110.154481725528	106.402631893121	82.9630241942258	83.976223531441	87.946766532295	71	64	70	52	-21.7292628475594	-21.5853149309445	-20.2022172942659	-19.9205151546375	44.8448200562387	45.2500714035689	42.4838761302116	42.6136190315148	trans	0.129742901303231	ATAC
peak_10005	125.071234459194	122.706260973519	186.469273427022	208.060494122675	100.882331602932	148	111	108	68	-31.3463555041697	-22.1563606185173	-24.8262399256876	-22.1477486651828	64.0790053694593	46.3921627787144	51.7319213930551	47.0680860526053	cis	0.675923273890874	ATAC
peak_10007	80.3209762581978	70.3630307680318	79.0124039945007	85.2296000020595	83.8582709965336	50	39	38	28	-20.4444663093653	-19.1789258943076	-20.2831734448448	-18.7590998447491	42.2752269798505	40.4372933302951	42.6457884313695	40.2907884117379	cistrans	0.146504918557213	ATAC
peak_10009	489.957955175007	441.056070911809	446.420082568929	437.428388245864	142.181732243351	446	278	371	304	-28.5314679399714	-28.528813220696	-28.3795146975416	-28.2366772760262	58.4492302410626	59.1370679830717	58.838470936763	59.2459432742921	cons	0.38924069570038	ATAC
peak_1001	58.519568416687	47.1947157590457	71.1111635950507	71.4424588252558	79.106792691157	75	41	73	41	-20.116074607213	-19.4484681261752	-18.6428002886482	-18.6466820917836	41.6184435755459	40.9763777940303	39.3650421189762	40.0659529058069	trans	0.700910786830704	ATAC
peak_10011	66.5516660425068	79.801973919841	89.2840165137858	92.7498588257707	84.6827771178313	67	35	67	31	-20.2381164367363	-19.5920035037169	-19.2903913518008	-19.7717706905153	41.8625272345926	41.2634485491137	40.6602242452814	42.3161301032704	trans	0.603224303832263	ATAC
peak_10012	14.9167527336653	24.8844864911332	26.8642173581302	17.5472705886593	18.5647085161568	29	12	25	9	-16.7599921118737	-16.318073073447	-16.6298494531336	-16.3436441442336	34.9062785848673	34.7155876885737	35.339140447947	35.4598770107069	cis	0.190690896293596	ATAC
peak_10013	17.2116377696138	28.3168294554274	17.3827288787902	20.0540235298964	60.8572019203335	17	10	12	11	-15.7698091328691	-15.7514728864562	-15.4766318179414	-15.3364379420302	32.9259126268581	33.5823873145922	33.0327051775626	33.4454646063003	cons	0.106792550704519	ATAC
peak_10014	153.75729740855	106.402631893121	106.666745392576	130.351152944326	52.5959134187524	83	66	85	54	-23.5366265810114	-23.5199664796371	-23.372920364675	-23.6072975857814	48.4595475231427	49.119374500954	48.8252822710298	49.9871838938025	cons	0.365734747887146	ATAC
peak_10015	112.449366761477	91.8151742948708	140.642079110211	152.91192941546	94.3190206695325	113	65	92	65	-25.6633440987619	-22.4250611734562	-22.1212561184917	-21.4957859154175	52.7129825586437	46.9295638885923	46.3219537786632	45.7641605530748	cistrans	0.557793225588455	ATAC
peak_10017	14.9167527336653	21.452143526839	96.3951328732909	97.7633647082448	77.4178490965267	156	135	24	7	-58.5839368976751	-19.9043395503758	-22.4183436689814	-19.1537596905918	118.55416815647	41.8881206424314	46.9161288796426	41.0801081034233	cistrans	0.808012539008097	ATAC
peak_1002	81.4684187761721	74.6534594733996	64.7901712754906	88.9897294139151	32.5126636104082	75	36	51	44	-22.3477422331647	-22.2954556471293	-22.3458355227297	-22.1932876154778	46.0817788274494	46.6703528359384	46.7711125871393	47.1591639531954	cons	0.588574008489033	ATAC
peak_10021	49.340028272893	45.4785442768986	48.1975664366454	33.8411647067001	29.8196353341995	55	34	36	25	-20.4005516429089	-19.9425159765636	-20.2350479090712	-18.3691707600912	42.1873976469378	41.9644734948071	42.5495373598223	39.5109302424222	cistrans	2.4535432523849	ATAC
peak_10022	211.129423307263	148.448833205726	167.506296468342	172.965952945356	91.5670423236994	144	110	175	85	-26.218270127534	-26.1856988531573	-26.138755022628	-26.1351835005597	53.8228346161879	54.4508392479945	54.3569515869358	55.0429557233591	cons	0.534116970747931	ATAC
peak_10023	25.2437353954336	28.3168294554274	30.0247135179103	31.3344117654631	64.7611089201037	38	15	30	10	-16.510589679866	-15.5035668814925	-16.3097220004195	-15.3993316246117	34.407473720852	33.0865753046648	34.6988855425188	33.5712519714631	cis	0.484676666798286	ATAC
peak_10024	57.3721258987127	55.7755731697813	51.3580625964255	85.2296000020595	22.6142643357466	40	30	47	36	-21.2461999013793	-21.1348603643045	-20.9582169143035	-20.7730921345546	43.8786941638785	44.3491622702888	43.9958753702868	44.3187729913489	cons	0.117181206408311	ATAC
peak_10026	67.699108560481	71.2211165091054	39.5062019972504	47.6283058835039	76.9429318299324	41	23	50	33	-22.4146134406004	-18.1959394505026	-19.0719167766713	-17.9026616678447	46.2155212423207	38.471320442685	40.2232750950225	38.5779120579292	cis	0.106591615244184	ATAC
peak_10029	154.904739926524	146.732661723579	124.049474271366	111.550505885049	96.2328022367487	146	86	101	82	-25.1316444438167	-24.4775655127462	-23.4349894216913	-22.3877735109719	51.6495832487533	51.0345725671723	48.9494203850623	47.5481357441836	cistrans	1.40128464087874	ATAC
peak_10030	36.7181605751761	42.0462013126044	40.2963260371954	41.3614235304112	68.4885597957575	47	23	30	16	-18.360501492703	-17.568637243452	-18.3526099652397	-16.5443384579148	38.107297346526	37.2167160285838	38.7846614721592	35.8612656380693	cistrans	1.35545039051451	ATAC
peak_10031	91.7954014379404	115.84157504493	153.284063749331	121.577517649997	46.0193977930657	168	72	120	57	-26.0727091177232	-22.4845473204202	-24.7810482298744	-22.4770445703553	53.5317125965662	47.0485361825203	51.6415380014287	47.7266778629503	cis	0.678141680430073	ATAC
peak_10032	212.276865825237	98.6798602234593	188.839645546857	167.952447062882	83.2079814249455	137	107	98	106	-32.2376998533453	-30.9684200896606	-31.7100772478304	-30.9447203445907	65.8616940678106	64.016281721001	65.4995960373406	64.6620294114213	cis	0.645747690420265	ATAC
peak_10033	27.5386204313821	27.4587437143539	30.0247135179103	31.3344117654631	64.7973418464657	18	11	28	14	-16.4354838939458	-16.255831765452	-16.3282200332963	-15.211497877232	34.2572621490114	34.5911050725839	34.7358816082724	33.1955844767038	cistrans	1.0616776723076	ATAC
peak_10034	763.049274452879	423.894356090338	726.123992709462	658.022647074724	146.539048385255	563	388	531	403	-39.420733861937	-38.8058047570001	-38.0087045490389	-37.9417735604983	80.227762084994	79.69105105568	78.0968506397576	78.6561358432364	trans	0.559285203478723	ATAC
peak_10035	21.8014078415108	28.3168294554274	18.9629769586802	23.8141529417519	65.9278844547234	17	13	19	18	-15.6715288655203	-15.1214216314662	-15.4708410056191	-15.3545513943797	32.7293520921605	32.3222848046122	33.021123552918	33.4816915109992	cis	0.407067287548308	ATAC
peak_10037	21.8014078415108	24.0264007500596	40.2963260371954	37.6012941185557	65.1080266792062	24	18	27	8	-20.0371101412097	-17.1221579159776	-17.1943580240043	-16.8868282005958	41.4605146435394	36.323757373635	36.4681575896884	36.5462451234313	cis	0.144400216053384	ATAC
peak_10038	28.6860629493564	64.3564305805169	43.4568221969754	57.655317648452	27.8404357311696	60	25	34	21	-23.1288496771895	-22.2398306072166	-23.0686601765709	-21.6654513466813	47.643993715499	46.559102756113	48.2167618948217	46.1034914156023	cistrans	0.455611340510707	ATAC
peak_10039	58.519568416687	59.2079161340756	71.9012876349957	83.976223531441	81.1105060280909	73	36	60	43	-21.0299293279496	-20.0468378301881	-19.5936583298056	-19.5298452216523	43.446153017019	42.1731172020561	41.2667582012911	41.8322791655445	trans	0.565520964253352	ATAC
peak_10043	665.516660425068	356.105582545527	421.926237330634	480.043188246894	85.5676337638657	331	224	318	253	-35.6532105410231	-34.9825482418886	-34.8292525356082	-34.7633066690717	72.6927154431661	72.044538025457	71.7379466128963	72.2992020603833	trans	0.306591412560749	ATAC
peak_10044	207.68709575334	76.3696309555467	127.209970431146	144.13829412113	77.9958858142886	114	81	92	79	-34.2505988718142	-33.959173534222	-34.1952991351689	-33.4467701562764	69.8874921047483	69.9977886101239	70.4700398120177	69.6661290347926	cistrans	0.2213630699557	ATAC
peak_10045	19.5065228055623	25.7425722322068	39.5062019972504	41.3614235304112	65.2468547288646	33	13	27	21	-20.3913265455595	-18.6055201561945	-17.0840160222497	-17.055625347885	42.168947452239	39.2904818540688	36.2474735861793	36.8838394180097	trans	0.636365831830396	ATAC
peak_10047	110.154481725528	92.6732600359444	105.086497312686	81.469470590204	43.0808539868849	69	68	70	65	-21.414357667423	-21.394594089809	-21.2925427493003	-21.2946263878612	44.215009695966	44.8686297212979	44.6645270402804	45.3618414979622	cons	0.449517344314444	ATAC
peak_10049	115.8916943154	69.5049450269583	99.5556290330709	112.803882355667	73.7138480550473	85	58	78	37	-24.9879929147875	-23.5845529271527	-24.5992188607019	-23.4983405254729	51.3622801906948	49.2485473959853	51.2778792630836	49.7692697731856	cis	0.520722377200372	ATAC
peak_10050	110.154481725528	104.686460410974	147.753195469716	135.3646588268	94.3260484639824	125	71	91	61	-24.7213806322922	-20.9858999605291	-22.7083054476525	-20.979142356669	50.8290556257043	44.051241462738	47.4960524369848	44.7308734355778	cis	0.679631972839758	ATAC
peak_10057	106.712154171606	56.6336589108549	92.4445126735658	104.030247061337	70.2461843201281	89	46	57	54	-26.1192792992996	-25.255634133723	-25.494281347603	-25.253335644066	53.6248529597191	52.5907098091258	53.0680042368859	53.2792600103718	cis	0.477294427760128	ATAC
peak_10058	34.4232755392276	37.7557726072366	40.2963260371954	45.1215529422668	68.1447056819913	29	19	38	26	-18.0169052272175	-17.8866058472031	-17.6748032375592	-17.0267951657394	37.420104815555	37.852653236086	37.4290480167982	36.8261790537185	cistrans	0.593925761836445	ATAC
peak_10059	216.866635897134	248.844864911332	128.000094471091	147.898423532986	104.891096096056	155	113	143	103	-32.1872858593444	-26.8409468862607	-23.1782626482365	-22.7093674841971	65.7608660798087	55.7613353142013	48.4359668381529	48.1913236906341	cistrans	0.244643147518843	ATAC
peak_1006	66.5516660425068	47.1947157590457	71.9012876349957	86.4829764726781	75.1147395839773	69	37	55	35	-22.3676987345651	-20.1005377907952	-20.4826376224617	-20.7155674261027	46.12169183025	42.2805171232702	43.0447167866033	44.2037235744451	cis	0.764199663333102	ATAC
peak_10060	59.6670109346612	83.2343168841352	96.3951328732909	102.776870590719	78.8845648585142	98	41	71	39	-24.053094700897	-20.8398422439218	-21.8351325175209	-20.7806485909244	49.4924837629139	43.7591260295234	45.7497065767216	44.3338859040885	cis	0.574759874565146	ATAC
peak_10061	469.30398985147	410.164984233161	439.308966209424	454.975658834524	140.828684049511	367	276	337	274	-26.7707452138325	-26.3941293754019	-26.7531945483397	-26.4758838250187	54.9277847887849	54.8677002924836	55.5858306383592	55.7243563722772	cis	0.0600844963013287	ATAC
peak_10064	110.154481725528	99.5379459645328	77.4321559146107	63.9222000015447	86.0357694483638	72	42	62	43	-23.3246263642475	-22.0962932247526	-19.9221975747601	-20.0266977989761	48.0355470896148	46.2720279911849	41.9238366912001	42.8259843201921	trans	0.902147628991955	ATAC
peak_10065	20.6539653235366	20.5940577857654	38.7160779573054	28.827658824226	53.9730148855595	28	17	23	9	-19.0694466350145	-16.0117001802184	-17.0057053741511	-15.9617548157469	39.5251876311488	34.1028419021167	36.090852289982	34.6960983537337	cis	0.593256451617009	ATAC
peak_10068	18.3590802875881	17.1617148214712	20.5432250385702	27.5742823536075	68.0077126040288	28	15	26	13	-15.7951808113693	-15.0478278248792	-14.8916586137038	-14.8500248759881	32.9766559838584	32.1750971914382	31.8627587690874	32.472638474216	trans	0.312338422350727	ATAC
peak_10070	651.747350209377	724.224365466084	747.457341787977	673.063164722147	145.892524679843	662	424	595	413	-29.925669922856	-28.8330555817325	-29.8658817954808	-28.7776700712096	61.2376342068319	59.7455527051449	61.8112051326414	60.327928864659	cis	0.58237615951407	ATAC
peak_10072	298.335054673306	232.541235830934	270.222421661192	266.969188241745	113.919862520889	228	142	198	156	-26.0915723387151	-26.0027205707553	-26.0865313302243	-25.9834392553228	53.56943903855	54.0848826831904	54.2525042021285	54.7394672328854	cons	0.515443644640413	ATAC
peak_10075	26.3911779134079	32.6072581607952	26.8642173581302	17.5472705886593	26.1580585072119	34	15	23	18	-18.0534032434751	-18.0358873338057	-17.5782832033072	-17.5019688670136	37.49310084807	38.1512162092912	37.2360079482942	37.7765264562669	trans	0.257092899775806	ATAC
peak_10079	214.571750861186	247.128693429185	64.7901712754906	75.2025882371114	99.147811121721	103	61	164	91	-62.5091772711779	-25.7829254213337	-24.583081662179	-21.4103531339145	126.404648903476	53.6452923843472	51.2456048660379	45.5932949900687	cistrans	5.65230987596921	ATAC
peak_1008	127.366119495142	87.524745589503	108.246993472466	130.351152944326	66.5521854806225	72	55	101	93	-25.547544221696	-25.5459039162997	-25.331235875744	-22.697228410691	52.4813828045118	53.1712493742792	52.7419132931679	48.1670455436218	cistrans	4.31433726089	ATAC
peak_10086	25.2437353954336	32.6072581607952	23.7037211983502	21.3074000005149	64.8973016863386	22	10	18	14	-16.3070775724385	-15.9759227684955	-15.7013645667996	-15.8188535591225	34.0004495059969	34.0312870786708	33.4821706752791	34.4102958404849	trans	0.518278830717847	ATAC
peak_1009	28.6860629493564	24.8844864911332	38.7160779573054	37.6012941185557	65.4968406709103	25	22	36	11	-19.2318167076978	-18.0031068365567	-17.8756637893433	-17.8353018536645	39.8499277765155	38.0856552147933	37.8307691203664	38.4431924295687	trans	0.254886094426936	ATAC
peak_10090	53.92979834479	34.3234296429424	21.3333490785152	27.5742823536075	57.813379698278	28	13	29	22	-22.225062733678	-18.782717877519	-18.6178498291415	-18.1143395284443	45.8364198284758	39.6448772967179	39.3151411999628	39.0012677791285	cistrans	0.313873420834369	ATAC
peak_10091	42.4553731650474	49.7689729822664	27.6543413980753	40.1080470597927	28.8368304007377	32	21	39	25	-19.1610571734589	-17.9459910103632	-18.3957405313924	-17.8792682348445	39.7084087080376	37.9714235624063	38.8709226044646	38.5311251919287	cis	0.559701629522436	ATAC
peak_10094	154.904739926524	152.739261911093	173.037164747957	149.151800003604	100.356613491512	151	116	137	60	-25.3657100375777	-25.0255613482093	-25.3051586397917	-24.2877218153812	52.1177144362753	52.1305642380984	52.6897588212633	51.3480323530021	cistrans	0.769682083273118	ATAC
peak_10095	123.92379194122	139.86797579499	105.876621352631	91.4964823551522	92.4184164634499	118	73	132	74	-23.5512460064517	-21.8522033490375	-21.3420969384141	-21.6085975550639	48.4887863740232	45.7838482397549	44.763635418508	45.9897838323676	trans	1.02021282124693	ATAC
peak_10096	69.9939935964295	76.3696309555467	67.9506674352706	90.2431058845336	37.3202543911112	82	42	62	29	-22.1704241097554	-20.6332451563684	-22.0923808676562	-20.1828137066188	45.7271425806308	43.3459318544166	46.2642032769923	43.1382161354775	cistrans	0.207715718939127	ATAC
peak_10097	86.0581888480691	94.3894315180915	99.5556290330709	73.9492117664928	34.8366337230734	130	80	96	62	-23.6681061278694	-22.4129642307177	-23.6537426997581	-21.4222772702733	48.7225066168587	46.9053700031153	49.386926941196	45.6171432627864	cistrans	1.28822674032887	ATAC
peak_10098	214.571750861186	276.303608625686	286.024902460093	261.955682359271	112.536694453421	311	179	299	178	-25.7550354103778	-25.3620498372638	-25.2476202400366	-25.2021381677363	52.8963651818756	52.8035412162075	52.574682021753	53.1768650577124	trans	0.228859194454429	ATAC
peak_10099	216.866635897134	213.663349527316	259.950809141907	307.077235301538	70.3165812120748	241	168	211	121	-29.177633923852	-25.3509352343867	-27.1250283920663	-25.2608559730396	59.7415622088238	52.7813120104533	56.3294983258124	53.294300668319	cis	0.512988657865719	ATAC
peak_101	369.47649078771	389.570926447396	390.321275732834	377.266317656175	132.555670133724	378	190	311	196	-27.0943217062349	-26.7945008640784	-27.0889132856941	-26.5536901408711	55.5749377735897	55.6684432698367	56.257268113068	55.8799690039819	cons	0.093505496247019	ATAC
peak_1010	60.8144534526355	56.6336589108549	50.5679385564805	58.9086941190706	77.0369624573295	38	26	37	25	-17.7749691906252	-17.7492753337826	-17.6817967216352	-17.7198048611319	36.9362327423702	37.577992209245	37.4430349849503	38.2121984445035	cons	0.506802242580036	ATAC
peak_10100	16.0641952516396	15.4455433393241	30.0247135179103	18.8006470592778	21.8326657353854	24	12	21	9	-16.7662307052638	-15.658678974253	-15.6936107599234	-15.4228335952124	34.9187557716475	33.3967994901858	33.4666630615265	33.6182559126645	cis	0.0698635713407612	ATAC
peak_10101	40.1604881290989	76.3696309555467	71.1111635950507	52.6418117659779	20.6777235468537	81	46	61	47	-22.8763092232056	-22.2592108295813	-22.8421213064938	-22.3478089129884	47.1389128075311	46.5978632008424	47.7636841546675	47.4682065482166	cis	0.541049606688674	ATAC
peak_10102	461.27189222565	479.669929260119	490.667028805849	411.107482362875	59.7552473350131	420	312	445	261	-29.8272532943423	-29.7691411437674	-29.7798715170382	-29.6068686146496	61.0408009498046	61.6177238292146	61.6391845757563	61.986325951539	cons	0.576922879410063	ATAC
peak_10104	121.628906905271	177.623748402227	163.555676268617	164.192317651026	87.607339821682	185	109	172	103	-24.3957259218623	-23.8571126463291	-24.1615608275123	-24.3782101416189	50.1777462048445	49.7936668343381	50.4025631967044	51.5290090054777	cis	0.384079370506441	ATAC
peak_10105	95.2377289918631	103.828374669901	121.679102151531	129.097776473708	91.8024027418771	111	72	98	71	-22.2325817524793	-20.9542740651652	-20.860551321638	-21.2381382507283	45.8514578660785	43.9879896720102	43.8005441849559	45.2488652236964	trans	0.187445487054362	ATAC
peak_10106	364.886720715813	362.112182733042	369.778050694263	307.077235301538	57.2122698058397	310	245	368	243	-28.4964887741229	-27.7007843783183	-28.3716398317002	-27.6982896672383	58.3792719093658	57.4810102983164	58.8227212050802	58.1691680567164	cis	0.688157758399939	ATAC
peak_10108	192.770343019675	173.333319696859	242.568080263117	236.888152946901	108.844151281013	155	113	141	101	-26.0105907146039	-23.3743512118432	-23.3820183857754	-22.7232785359487	53.4074757903276	48.8281439653663	48.8434783132306	48.2191457941372	cistrans	0.608998171229075	ATAC
peak_10110	26.3911779134079	20.5940577857654	22.9135971584052	22.5607764711334	66.0017294748315	29	16	17	18	-16.3334266793416	-16.2073060994677	-16.3294294757503	-15.8992611153563	34.0531477198031	34.4940537406153	34.7383004931805	34.5711109529523	cons	0.4409060208122	ATAC
peak_10111	69.9939935964295	83.2343168841352	99.5556290330709	90.2431058845336	85.5603215228678	99	66	72	61	-22.5394280410258	-20.3222693324314	-21.5393169766154	-20.3293076892958	46.4651504431715	42.7239802065427	45.1580754949107	43.4312041008315	cis	0.707223894288759	ATAC
peak_10114	398.162553737066	503.696330010179	412.444748851294	458.735788246379	138.54615731367	417	247	439	251	-27.8058180182056	-27.4911994044182	-27.7364672661427	-27.5478614089785	56.9979303975311	57.0618403505161	57.5523760739653	57.8683115401968	cons	0.063909952985	ATAC
peak_10118	86.0581888480691	153.597347652167	140.642079110211	137.871411768037	78.5278900824124	161	100	132	91	-27.1284784245395	-25.2923565241224	-26.5749549736568	-25.2926614627772	55.6432512101989	52.6641545899247	55.2293514889935	53.3579116477941	cis	0.693757057869391	ATAC
peak_1012	69.9939935964295	35.1815153840159	79.0124039945007	82.7228470608225	64.8823506150605	72	46	45	41	-26.9060441712762	-22.6651536079371	-23.8660481892629	-22.5331886732669	55.1983827036724	47.409748757554	49.8115379202056	47.8389660687736	cis	0.429217311219574	ATAC
peak_10122	60.8144534526355	54.9174874287078	63.2099231956006	53.8951882365965	77.6547271998953	62	25	74	27	-18.6764393667373	-18.3889160524543	-18.6682148325751	-18.1472269566992	38.7391730945945	38.8572736465885	39.4158712068301	39.0670426356381	cons	0.118100551993976	ATAC
peak_10123	162.936837552344	122.706260973519	129.580342550981	116.564011767523	91.1125021209533	131	105	133	86	-23.8841604332306	-23.8832697905609	-23.3033528876942	-23.0798951846065	49.154615227581	49.8459811228017	48.6861473170683	48.9323790914528	trans	0.246231774384512	ATAC
peak_10124	65.4042235245325	47.1947157590457	44.2469462369204	76.4559647077299	18.4792471226901	23	25	34	22	-21.5333366697323	-21.442183920668	-21.4999885408044	-21.2691405260586	44.4529677005844	44.9638093830159	45.0794186232887	45.3108697743571	cons	0.510841682431497	ATAC
peak_10126	47.0451432369444	29.174915196501	46.6173183567554	35.0945411773186	39.8472235588977	24	23	48	25	-20.7240751004523	-20.6546304899793	-20.6668397906313	-19.6412670243056	42.8344445620245	43.3887025216384	43.4131211229425	42.055122770851	cistrans	0.779321791173501	ATAC
peak_10128	22.9488503594851	14.5874575982505	22.9135971584052	36.3479176479372	18.2353120996063	20	12	27	9	-18.2459516499387	-18.0750407927549	-17.2508913635487	-17.1978236147072	37.8781976609973	38.2295231271896	36.5812242687773	37.1682359516542	trans	0.587011682876856	ATAC
peak_1013	50.4874707908672	40.3300298304573	56.8889308760405	36.3479176479372	22.9685688418136	38	40	59	33	-21.2463831820322	-21.1881661719002	-21.2381633627279	-21.0575761283146	43.8790607251843	44.4557738854803	44.5557682671356	44.887740978869	cons	0.576713160295917	ATAC
peak_10130	30.9809479853049	36.0396011250895	49.7778145165355	50.1350588247409	69.3219216122685	54	23	37	15	-20.5672152211778	-16.6741090303707	-18.5118652877079	-17.672627078388	42.5207248034755	35.4276596024212	39.1031721170957	38.1178428790158	cis	2.69018327659467	ATAC
peak_10131	61.9618959706098	41.1881155715308	116.938357911861	121.577517649997	74.583025682302	68	53	62	43	-34.2444231607985	-23.8922138564064	-20.9911576199496	-20.4254539172621	69.875140682717	49.8638692544926	44.0617567815791	43.6234965567641	cistrans	0.438260224815039	ATAC
peak_10132	56.2246833807385	28.3168294554274	83.7531482341708	57.655317648452	11.8904027801545	85	46	42	26	-25.936135632531	-21.5403541751848	-24.6051660786819	-21.5107147613491	53.2585656261819	45.1601498920495	51.2897736990436	45.7940182449381	cis	0.633868352888598	ATAC
peak_10133	37.8656030931504	30.0330009375746	31.6049615978003	25.0675294123705	65.1552419862483	26	16	25	25	-17.5410598001109	-16.8601228374391	-17.2082625881474	-16.8601230332958	36.4684139613417	35.799687216558	36.4959667179747	36.4928347888314	cis	0.668726744783704	ATAC
peak_10134	42.4553731650474	31.7491724197217	26.8642173581302	33.8411647067001	65.8803175562055	28	17	38	22	-18.0869067772501	-16.6640464693204	-17.6720819129283	-17.1488801055092	37.5601079156202	35.4075344803207	37.4236053675364	37.0703489332581	cis	1.66281445293743	ATAC
peak_10138	92.9428439559146	90.0990028127237	122.469226191476	100.270117649482	66.2659196950841	112	70	85	50	-23.6504027505203	-20.8196432511758	-22.905320492041	-20.6738577995436	48.6870998621604	43.7187280440313	47.8900825257618	44.1203043213269	cis	0.401576277295575	ATAC
peak_10139	189.328015465752	147.590747464652	229.926095623997	295.796847065971	38.3850970385052	212	124	151	114	-30.9425850358464	-26.9462547624956	-27.7506005957079	-26.3784047540046	63.2714644328127	55.971951066671	57.5806427330957	55.5293982302489	cistrans	0.442552836422124	ATAC
peak_1014	130.808447049065	100.396031705606	107.456869432521	124.084270591234	91.9392944100267	90	100	89	77	-23.0351557653138	-22.6118676575953	-23.0327456359676	-23.0099553980409	47.4566058917475	47.3031768568703	48.144932813615	48.7924995183217	cis	0.153429034877178	ATAC
peak_10141	288.008072011538	253.993379357773	394.271895932559	347.185282361331	115.901666920045	296	248	279	191	-31.7718070587418	-27.1386582015858	-27.6375629392368	-26.4025788472553	64.9299084786035	56.3567579448515	57.3545674201534	55.5777464167504	cistrans	0.77901152810108	ATAC
peak_10142	535.855655893977	317.491724197217	381.629911293439	370.999435303083	117.098039363358	301	265	339	266	-33.4571404184533	-32.2440619969564	-32.7530795429452	-32.2662810235045	68.3005751980264	66.5675655355926	67.5856006275702	67.3051507692487	cis	0.737585233656077	ATAC
peak_10143	28.6860629493564	9.43894315180915	22.9135971584052	16.2938941180408	57.2512878520852	18	16	12	9	-19.9028415630403	-19.180954203826	-19.897981746449	-18.9609253251612	41.1919774872006	40.4413499493318	41.8754050345779	40.6944393725622	cis	0.253089423230421	ATAC
peak_10146	21.8014078415108	20.5940577857654	28.4444654380203	27.5742823536075	65.2200549183121	30	14	22	17	-16.2668984975391	-15.5933742575732	-15.645636267672	-15.4960755684663	33.920091356198	33.2661900568262	33.3707140770238	33.7647398591724	cis	0.104524020197651	ATAC
peak_10148	35.5707180572019	40.3300298304573	37.1358298774153	51.3884352953594	33.0040182159195	34	29	29	22	-18.6032185307549	-17.7931572558714	-18.4451698680133	-17.7738120749192	38.5927314226296	37.6657560534226	38.9697812777063	38.3202128720783	cis	0.65445681865566	ATAC
peak_10149	42.4553731650474	42.0462013126044	62.4197991556556	62.6688235309261	75.0231765090326	50	32	25	30	-22.0187353854914	-18.7058375960179	-19.6237702342289	-18.7053114617412	45.4237651321026	39.4911167337157	41.3269820101375	40.1832116457223	cis	0.692094912006581	ATAC
peak_1015	284.565744457615	201.650149152286	290.765646699763	271.982694124219	103.975815103007	279	184	201	137	-29.9609695211696	-26.7397320813878	-29.1790865582454	-25.9989976697125	61.308233403459	55.5589057044554	60.4376146581707	54.7705840616649	cistrans	0.788321642790521	ATAC
peak_10150	41.3079306470732	30.0330009375746	56.0988068360955	80.2160941195854	27.5868447111645	51	29	42	21	-23.9240650874941	-20.2162734713	-20.2466321804787	-19.3031419158136	49.2344245361082	42.5119884842798	42.5727059026373	41.378872553867	cistrans	1.13311593041284	ATAC
peak_10151	174.411262732087	121.848175232445	127.209970431146	111.550505885049	84.8377027371081	121	89	116	101	-24.6276120294205	-23.9592345624832	-23.4455757032298	-23.6842077424068	50.6415184199608	49.9979106666463	48.9705929481394	50.1410042070533	trans	1.02731771850696	ATAC
peak_10153	252.437353954336	259.141893804215	320.000236177728	332.144764713909	120.121807639247	353	188	219	151	-30.2316541441451	-25.9211469838628	-27.7191607326315	-25.5762913802172	61.8496026494102	53.9217355094054	57.5177630069427	53.9251714826741	cis	0.00343597326866529	ATAC
peak_10156	76.8786487042751	92.6732600359444	99.5556290330709	92.7498588257707	86.6733831333415	91	70	84	46	-22.4037022460938	-21.0423642819657	-22.0473251264156	-20.9387445501883	46.1936988533075	44.1641701056112	46.174091794511	44.6500778226164	cis	0.485907717005205	ATAC
peak_10157	277.68108934977	205.940577857654	323.950856377453	381.026447068031	61.5115014581285	252	144	222	153	-30.9712833501838	-29.2042719134482	-27.3931359663767	-27.149567885567	63.3288610614875	60.4879853685763	56.8657134744333	57.0717244933739	trans	0.206011018940558	ATAC
peak_10158	74.5837636683266	73.7953737323261	94.0247607534559	82.7228470608225	84.4849261505485	83	55	66	38	-21.778516660898	-19.4799032546958	-21.1651700671309	-19.3326092922645	44.9433276829158	41.0392480510714	44.4097816759416	41.4378073067689	cis	0.398559255697506	ATAC
peak_1016	285.713186975589	263.432322509583	294.716266899488	313.344117654631	119.89856895995	304	203	265	173	-26.6408104261203	-24.3481984029947	-26.1995557292599	-25.7216258225681	54.6679152133605	50.7758383476691	54.4785530001996	54.215840367376	cis	3.44000201970687	ATAC
peak_10161	128.513562013117	90.9570885537972	94.8148847934009	87.7363529432966	79.6795193272153	73	41	68	63	-23.9235858618841	-22.8201226296305	-23.1715275647837	-22.8128138177767	49.2334660848882	47.7196868009407	48.4224966712473	48.3982163577932	cis	0.678529556852411	ATAC
peak_10162	61.9618959706098	67.7887735448111	69.5309155151606	65.1755764721632	80.4271310257344	67	40	61	20	-20.8408983420483	-20.457879583659	-20.8150312875917	-19.8696793333943	43.0680910452164	42.9952007089979	43.7095041168632	42.5119473890283	cistrans	0.483253319969563	ATAC
peak_10163	94.0902864738889	93.5313457770179	160.395180108836	156.672058827315	94.6613205307326	133	72	80	52	-30.6673102170576	-20.8917007630514	-23.4568825572704	-21.5701386641463	62.720914795235	43.8628430677826	48.9932066562206	45.9128660505324	cis	2.05002298274982	ATAC
peak_10164	267.354106688001	277.161694366759	294.716266899488	275.742823536075	118.446687721254	248	175	263	165	-24.4344165566177	-24.4263624756678	-24.3323701510246	-24.3337528387939	50.2551274743553	50.9321664930155	50.744181843729	51.4400943998276	cons	0.489054369373719	ATAC
peak_10165	25.2437353954336	40.3300298304573	37.1358298774153	35.0945411773186	57.9163256882917	40	29	44	19	-18.6384289169998	-18.3878783964043	-18.523579982444	-18.3969068654473	38.6631521951194	38.8551983344883	39.1266015065678	39.5664024531344	cons	0.192046139368948	ATAC
peak_10166	84.9107463300948	48.9108872411929	58.4691789559305	71.4424588252558	66.0361676093586	49	46	56	37	-21.9141007390129	-21.900436446273	-21.8767321873527	-21.8663952485656	45.2144958391458	45.8803144342258	45.8329059163853	46.5053792193709	cons	0.618410077239545	ATAC
peak_10168	25.2437353954336	20.5940577857654	21.3333490785152	25.0675294123705	66.0403166465119	23	10	15	14	-15.8040423554305	-15.7660277302114	-15.8040423552634	-15.7052785549314	32.9943790719809	33.6114970021026	33.6875262522066	34.1831458321025	cons	0.617117930121651	ATAC
peak_10169	17.2116377696138	28.3168294554274	22.1234731184602	32.5877882360816	20.6330887976142	11	8	18	18	-18.7332982238292	-18.6834062733137	-18.5065227679401	-16.6145397729082	38.8528908087783	39.4462540883073	39.0924870775601	36.0016682680562	cistrans	2.85122254072208	ATAC
peak_1017	33.2758330212534	17.1617148214712	30.8148375578553	37.6012941185557	53.4429180298336	27	13	33	15	-18.8028452354141	-18.7406586779152	-17.8140386670627	-17.9829349891145	38.991984831948	39.5607588975103	37.7075188758052	38.7384587004687	trans	1.03093982466349	ATAC
peak_10170	41.3079306470732	57.4917446519284	72.6914116749407	72.6958352958743	75.831257825953	66	24	49	21	-22.3956297197109	-18.8475456143059	-19.7508735567015	-18.6530314481804	46.1775538005418	39.7745327702916	41.5811886550829	40.0786516186006	cis	0.304118848308931	ATAC
peak_10171	50.4874707908672	42.9042870536779	56.0988068360955	57.655317648452	74.7174348460786	42	24	45	35	-19.2253310116746	-19.208674732366	-18.5823319125312	-17.9107729921367	39.8369563844691	40.4967910064117	39.2441053667423	38.5941347065132	cistrans	0.649970660229101	ATAC
peak_10172	294.892727119383	248.844864911332	173.827288787902	203.046988240201	96.9758427442346	213	127	182	115	-29.9163352765139	-27.8451401948494	-25.3743031155542	-24.0765671056914	61.2189649141476	57.7697219313786	52.8280477727882	50.9257229336225	cistrans	1.90232483916569	ATAC
peak_10173	329.316002658611	308.910866786481	394.271895932559	401.080470597927	129.386688868239	433	274	340	192	-30.9005602855991	-25.6167246281356	-28.6081077970547	-25.4682472889019	63.187414932318	53.3128907979511	59.2956571357893	53.7090833000435	cis	0.396192502092447	ATAC
peak_10175	11.4744251797425	16.3036290803976	45.0370702768654	52.6418117659779	65.2069276470963	53	28	6	5	-33.909633543021	-16.580472282511	-19.0611320026563	-15.2436584178133	69.2055614471618	35.2403861067018	40.2017055469924	33.2599055578664	cistrans	1.98048054883538	ATAC
peak_10177	17.2116377696138	18.8778863036183	18.9629769586802	21.3074000005149	70.5426429909133	18	11	16	10	-14.062229092895	-13.8925987520456	-13.9743296436001	-13.9103882119358	29.5107525469099	29.8646390457711	30.0281008288801	30.5933651461114	cons	0.35388649886114	ATAC
peak_10178	1093.51271962946	778.283767153718	1298.17379762965	1417.56878826955	169.590428500546	1054	745	774	493	-48.9900763072651	-34.9492261832582	-38.839129442905	-35.0761172968004	99.3664469756501	71.9778939081963	79.7577004274899	72.9248233158405	cis	0.946929407644163	ATAC
peak_10179	137.693102156911	141.584147277137	169.876668588177	141.631541179893	70.995994622825	191	95	170	77	-24.0620931477297	-22.4422003576758	-23.7629219468737	-22.4334862399943	49.5104806565793	46.9638422570314	49.6052854354273	47.6395612022285	cis	0.675718945197019	ATAC
peak_10180	940.902864738889	757.689709367952	863.605575659893	836.002105902555	189.067286209024	672	428	817	512	-33.2668929337339	-32.1713872831097	-33.2668660405066	-30.6600097239	67.9200802285876	66.4222161078991	68.6131736226931	64.0926081700398	cistrans	2.32960793785931	ATAC
peak_10181	78.0260912222493	97.8217744823857	140.642079110211	96.5099882376262	27.79319245185	133	62	89	52	-25.9268682328046	-23.0288518406532	-24.935142120572	-23.1199788733718	53.2400308267291	48.1371452229862	51.9497257828238	49.0125464689834	cis	0.87540124599721	ATAC
peak_10182	150.314969854627	220.528035455905	131.950714670816	155.418682356697	87.8356096978167	155	68	147	88	-27.5985167105846	-26.122828195429	-25.721514552735	-25.5628086723013	56.5833277822892	54.3250979325378	53.5224706471498	53.8982060668424	trans	0.375735419692688	ATAC
peak_10183	227.193618558902	204.224406375507	192.790265746582	174.219329415975	107.076128450715	170	115	165	116	-23.7844128113906	-23.5694656518731	-22.8707625091649	-22.8643192357473	48.9551199839011	49.218372845426	47.8209665600096	48.5012271937344	trans	0.680260633724771	ATAC
peak_10184	114.744251797425	88.3828313305766	129.580342550981	149.151800003604	93.5077297080826	84	57	106	92	-26.9294765554954	-25.4576997507266	-24.2908536254995	-22.1773813384607	55.2452474721107	52.994841043133	50.6611487926788	47.1273513991613	cistrans	3.53379739351756	ATAC
peak_10187	80.3209762581978	47.1947157590457	52.9383106763155	53.8951882365965	64.2723438500063	42	33	33	38	-21.1857193959418	-21.0940305466151	-20.7236502528263	-20.8349091805591	43.7577331530036	44.2675026349099	43.5267420473325	44.4424070833581	trans	0.230991105671094	ATAC
peak_1019	78.0260912222493	70.3630307680318	66.3704193553806	76.4559647077299	82.3356330159245	61	43	65	42	-19.0093097569743	-18.9568182938736	-18.9764474349323	-18.9817842873244	39.4049138750684	39.9930781294271	40.0323364115445	40.7361572968886	cons	0.588164254358688	ATAC
peak_10191	44.7502582009959	91.8151742948708	54.5185587562055	52.6418117659779	63.0545406312285	53	36	78	37	-24.8122194718159	-22.9631272755428	-23.938047812929	-22.9798310641365	51.0107333047516	48.0056960927655	49.9555371675379	48.7322508505128	cis	0.726554757747266	ATAC
peak_10192	184.738245393855	120.132003750298	116.148233871916	124.084270591234	82.3776598739513	104	62	117	66	-25.5332561914234	-23.8675745725286	-23.9542171396754	-24.2417304774088	52.4528067439666	49.8145906867371	49.9878758210306	51.2560496770575	cis	0.173285134293565	ATAC
peak_10193	48.1925857549187	62.6402590983698	51.3580625964255	40.1080470597927	74.0976290780246	59	21	68	43	-21.6985826701738	-20.1590928892689	-21.1082591514671	-19.9694159632694	44.7834597014674	42.3976273202177	44.295959844614	42.7114206487786	cis	0.313793328560976	ATAC
peak_10194	123.92379194122	157.029690616461	116.938357911861	102.776870590719	94.4615101107054	133	68	132	82	-24.0470041118095	-22.7700218483078	-22.3889665964724	-22.1854967212502	49.4803025847388	47.6194852382955	46.8573747346245	47.1435821647402	trans	0.28620743011561	ATAC
peak_10195	67.699108560481	51.4851444644135	27.6543413980753	55.148564707215	19.4677606086476	36	25	40	34	-22.0621420759325	-20.6671853506136	-21.1565489066273	-21.1625686732643	45.5105785129849	43.413812242907	44.3925393549344	45.0977260687684	cis	0.978727112027379	ATAC
peak_10197	49.340028272893	34.3234296429424	22.9135971584052	18.8006470592778	62.9658446325333	22	17	32	24	-22.5120639927993	-17.0174886588304	-17.8966576383816	-16.6409063523569	46.4104223467184	36.1144188593406	37.8727568184431	36.0544014269536	cistrans	0.0600174323869638	ATAC
peak_10198	22.9488503594851	29.174915196501	25.2839692782402	26.320905882989	64.8550579323236	28	15	33	21	-16.1125745984042	-15.7052276626854	-16.1036459136897	-15.4790844544919	33.6114435579282	33.4898968670507	34.2867333690593	33.7307576312236	cis	0.121546690877537	ATAC
peak_10199	13.7693102156911	18.8778863036183	16.5926048388452	31.3344117654631	17.4127426731593	36	18	17	16	-19.1415488785744	-17.3916681870152	-18.4926083657815	-17.8272801358724	39.6693921182686	36.8627779157103	39.0646582732427	38.4271489939846	cis	1.56437107827431	ATAC
peak_102	167.526607624241	164.752462286123	166.716172428397	164.192317651026	101.749807062093	132	102	121	97	-22.0405044094719	-21.8559807770582	-22.1036644049132	-22.2850666194131	45.4673031800636	45.7914030957962	46.2867703515063	47.342721961066	cons	0.32409991573266	ATAC
peak_1020	317.841577478869	204.224406375507	265.481677421522	323.371129419579	37.0294379290277	241	168	188	158	-29.8128309869968	-28.2664712363631	-29.5787212075059	-28.3280802554728	61.0119563351135	58.612384014406	61.2368839566917	59.4287492331853	cis	0.816365218779339	ATAC
peak_10200	41.3079306470732	30.8910866786481	18.1728529187352	27.5742823536075	27.0279050657607	28	19	29	15	-18.6079645275815	-18.3009669165243	-17.2146640073114	-17.6721297999319	38.6022234162828	38.6813753747285	36.5087695563026	38.1168483221036	trans	1.608078765801	ATAC
peak_10201	169.82149266019	186.204605812962	125.629722351256	156.672058827315	50.0692027544831	133	90	147	89	-24.4100574014461	-23.6502605645374	-23.4071077483324	-23.2375632752813	50.206409164012	49.3799626707546	48.8936570383446	49.2477152728023	trans	0.354058234457682	ATAC
peak_10202	127.366119495142	100.396031705606	69.5309155151606	67.6823294134002	86.8568912091411	68	59	85	55	-26.5083533467665	-22.6980503946955	-21.1067467754798	-20.8072110672078	54.4030010546529	47.4755423310709	44.2929350926395	44.3870108566553	trans	0.0940757640158267	ATAC
peak_10203	128.513562013117	111.551146339563	46.6173183567554	76.4559647077299	24.1321493902033	79	37	68	55	-27.9439795088579	-25.0698983658021	-23.755006824524	-23.6402628977707	57.2742533788358	52.2192382732841	49.5894551907278	50.0531145177812	trans	0.463659327053392	ATAC
peak_10207	145.72519978273	197.359720446919	137.481582950431	130.351152944326	91.7477685517402	137	90	131	79	-25.070374056603	-24.9496336869884	-23.2624324264903	-22.9525545722884	51.5270424743259	51.9787089156566	48.6043063946604	48.6776978668167	trans	0.073391472156203	ATAC
peak_10209	208.834538271314	219.669949714831	225.185351384327	235.634776476282	110.456065806781	252	136	220	136	-24.3570019550519	-23.5213722255712	-24.1617116858251	-23.8939678374148	50.1002982712238	49.1221859928222	50.4028649133301	50.5605243970695	cis	0.978112278401539	ATAC
peak_1021	12.6218676977168	22.3102292679125	29.2345894779653	23.8141529417519	58.0179228080849	33	16	23	16	-17.9290002544188	-16.175939164373	-16.5814382031903	-16.1294423352369	37.2442948699574	34.4313198704259	35.2423179480605	35.0314733927136	cis	0.600153522287698	ATAC
peak_10210	337.348100284431	315.77555271507	364.247182414648	333.398141184527	126.549154390571	328	213	322	204	-25.7277993145576	-24.9784331716684	-25.0311826431974	-25.0417245431599	52.8418929902351	52.0363078850167	52.1418068280747	52.8560378085595	cis	0.105498943058024	ATAC
peak_10211	253.58479647231	325.214495866879	340.543461216298	264.462435300508	36.1046633359247	301	213	305	181	-28.474739393389	-28.0538856809839	-28.4407189238	-28.0768010558184	58.335773147898	58.1872129036476	58.9608793892798	58.9261908338765	cis	0.148560244250405	ATAC
peak_10212	316.694134960894	368.118782920557	395.852144012449	364.73255294999	129.790459130912	354	269	324	232	-27.8781872466344	-25.7478952490787	-27.3499985662575	-25.7483366870451	57.1426688543887	53.5752320398372	56.7794386741949	54.2692620963299	cis	0.694030056492693	ATAC
peak_10213	455.534679635779	297.755752152525	312.889119818223	347.185282361331	112.702820637786	291	244	283	224	-30.2628376344144	-30.2499537327654	-29.4984170799874	-29.3472023299574	61.9119696299486	62.5793490072106	61.0762757016547	61.4669933821546	trans	0.390717680499904	ATAC
peak_10214	92.9428439559146	91.8151742948708	101.135877112961	90.2431058845336	87.5134748703541	115	66	84	57	-21.8008580255292	-20.8188394553662	-21.7777754832386	-20.1474238412311	44.9880104121783	43.7171204524123	45.6349925081571	43.067436404702	cistrans	0.649684047710366	ATAC
peak_10215	75.7312061863008	97.8217744823857	78.2222799545557	57.655317648452	34.9535938008147	79	49	60	47	-22.7376102610222	-22.6978186597003	-22.0097320064235	-21.9117863048146	46.8615148831643	47.4750788610805	46.0989055545268	46.5961613318689	trans	0.497255777342147	ATAC
peak_10216	110.154481725528	137.293718571769	122.469226191476	134.111282356182	94.6286018056819	123	80	132	66	-22.3827148992546	-22.3062052817825	-22.335502345332	-22.3048385472966	46.151724159629	46.6918521052449	46.7504462323438	47.3822658168329	cons	0.540127945615893	ATAC
peak_10218	430.290944240345	318.34980993829	346.074329495913	337.158270596383	119.336240563555	285	249	282	227	-27.8448806720356	-27.8197257799442	-27.4739874112919	-27.4025681637686	57.0760557051911	57.7188931015683	57.0274163642637	57.5777250497769	trans	0.0486393409274228	ATAC
peak_1022	74.5837636683266	42.9042870536779	88.4938924738408	73.9492117664928	67.0644717336429	83	59	81	54	-23.3647352068076	-22.3693459487489	-21.6510546022838	-22.0262194927654	48.115764774735	46.8181334391776	45.3815507462474	46.8250277077706	trans	1.43658269293022	ATAC
peak_10221	126.218676977168	110.693060598489	165.135924348507	172.965952945356	97.9685801988072	158	92	110	67	-27.7917710193395	-21.4107597574119	-24.1600316432016	-21.9866275170884	56.9698363997989	44.9009610565037	50.399504828083	46.7458437564166	cis	1.84488269991297	ATAC
peak_10223	48.1925857549187	30.8910866786481	26.0740933181852	27.5742823536075	58.0740177273769	29	23	33	20	-18.8041738223191	-18.0476530700175	-17.2958741601459	-17.3030283271703	38.9946420057581	38.1747476817148	36.6711898619717	37.3786453765803	trans	0.707455514608633	ATAC
peak_10224	136.545659638936	169.042890991491	99.5556290330709	91.4964823551522	94.2599290204485	93	71	89	48	-28.8855346248861	-24.9952754638889	-23.0467892907902	-22.1671315581763	59.1573636108922	52.0699924694576	48.1730201232603	47.1068518385923	cistrans	1.06616828466792	ATAC
peak_10226	44.7502582009959	82.3762311430617	51.3580625964255	51.3884352953594	62.8457136616689	66	32	70	34	-21.5761845526699	-21.0021243854154	-20.8523657068214	-21.1312971019713	44.5386634664596	44.0836903125106	43.7841729553226	45.0351829261824	trans	0.29951735718798	ATAC
peak_10228	64.2567810065583	67.7887735448111	37.9259539173603	42.6148000010298	75.3911726566613	46	23	37	20	-21.5398290471701	-20.081658594459	-17.9002662381837	-17.3287498928017	44.4659524554601	42.2427587305979	37.8799740180472	37.4300885078431	cistrans	0.449885510204069	ATAC
peak_10229	197.360113091572	151.023090428946	127.209970431146	130.351152944326	95.7547214651397	139	75	112	73	-26.3493495613011	-25.4075723866739	-23.6761578056394	-22.7875477223978	54.0849934837221	52.8945863150275	49.4317571529586	48.3476841670354	cistrans	1.08407298592317	ATAC
peak_10232	141.135429710833	198.217806187992	134.321086790651	94.0032352963892	19.2272211912934	127	101	179	92	-28.3716503016935	-27.1107803884609	-27.0513887442378	-26.7175686379541	58.1295949645069	56.3010023186016	56.1822190301554	56.2077259981479	trans	0.0255069679925128	ATAC
peak_10233	327.021117622663	268.580836956024	288.395274579928	295.796847065971	120.672632219101	260	185	221	161	-26.6839151671425	-25.7307162765908	-26.6662008491866	-25.4410956357474	54.754124695405	53.5408740948615	55.4118432400531	53.6547799937347	cis	0.113905898873213	ATAC
peak_10234	84.9107463300948	79.801973919841	85.3333963140608	97.7633647082448	85.8441734930755	68	36	66	51	-20.9362848123733	-20.9167078950091	-20.704901353953	-20.3248807385907	43.2588639858664	43.912857331698	43.4892442495858	43.4223501994211	cons	0.163486213554648	ATAC
peak_1024	42.4553731650474	36.897686866163	121.679102151531	94.0032352963892	39.8800698870609	99	74	42	23	-35.9145493230432	-20.1150585861206	-23.8189737362178	-20.1651963532217	73.2153930072063	42.3095587139211	49.7173890141153	43.1029814286833	cis	0.793422714762201	ATAC
peak_10243	19.5065228055623	22.3102292679125	23.7037211983502	22.5607764711334	66.8776037967608	25	11	17	20	-16.3695024715107	-16.3364887222987	-16.2640422984932	-16.2449265033288	34.1252993041412	34.7524189862773	34.6075261386662	35.2624417288974	cons	0.48222683452498	ATAC
peak_10244	56.2246833807385	40.3300298304573	39.5062019972504	31.3344117654631	68.6181660460783	33	30	46	15	-21.2541858925532	-20.5469263932605	-20.0841126452985	-20.0114058232559	43.8946661462263	43.1732943282007	42.2476668322768	42.7954003687516	trans	0.547733536474794	ATAC
peak_10245	9.17954014379404	10.2970288928827	22.1234731184602	17.5472705886593	82.3752354975202	24	8	9	14	-18.7040943925792	-15.7445785808159	-15.451444068191	-15.3610698132575	38.7944831462783	33.5685987033117	32.9823296780619	33.4947283487548	trans	0.512398670692924	ATAC
peak_10247	74.5837636683266	76.3696309555467	75.0617837947757	63.9222000015447	82.2499844653044	73	41	58	44	-19.8974980757275	-19.857160008399	-19.7650023895296	-19.7748914429615	41.1812905125749	41.7937615584779	41.6094463207391	42.3223716081628	cons	0.428155808164135	ATAC
peak_1025	532.413328340054	338.943867724056	400.592888252119	399.827094127309	120.564871759252	353	252	337	258	-30.8368186341916	-30.8146254022556	-30.4922555012201	-30.4518344749183	63.0599316295031	63.7086923461911	63.0639525441201	63.6762576720764	cons	0.00402091461700138	ATAC
peak_10251	44.7502582009959	32.6072581607952	26.8642173581302	41.3614235304112	23.319460246987	34	15	29	24	-19.3793158072103	-19.1720972242463	-19.2437775021851	-19.1611440279404	40.1449259755406	40.4236359901724	40.56699654605	41.0948767781205	cons	0.278710014631855	ATAC
peak_10253	49.340028272893	70.3630307680318	70.3210395551056	66.4289529427817	72.8355453913443	56	53	73	53	-20.9001303759811	-20.834953280272	-20.5974017196655	-20.0025491943272	43.1865551130822	43.7493481022239	43.2742449810108	42.7776871108942	cistrans	0.408868002187987	ATAC
peak_10254	356.854623089993	303.76235234004	439.308966209424	451.215529422668	133.385932560847	282	226	251	204	-31.2833731530309	-26.7744415748768	-26.9120543914016	-26.2417456377764	63.9530406671817	55.6283246914334	55.9035503244831	55.2560799977926	cistrans	0.372244693640766	ATAC
peak_10255	298.335054673306	232.541235830934	255.210064902237	199.286858828345	37.9507988779008	210	150	205	148	-26.4482435086513	-26.4416199453749	-26.0416609359182	-26.0089183473021	54.2827813784225	54.9626814324295	54.1627634135163	54.790425416844	trans	0.120017964906282	ATAC
peak_10257	57.3721258987127	50.62705872334	63.2099231956006	62.6688235309261	77.7595855977144	60	38	56	38	-18.513447724453	-18.184275621367	-18.1008389406994	-18.1286265060984	38.413189810026	38.4479927844139	38.2811194230786	39.0298417344365	trans	0.13207038694739	ATAC
peak_10258	61.9618959706098	30.8910866786481	75.0617837947757	61.4154470603076	62.1346908170373	59	39	42	25	-25.3958185087731	-21.2181727561022	-23.2732288406886	-21.2955432324947	52.1779313786661	44.5157870538842	48.625899223057	45.3636751872292	cis	0.847888133345037	ATAC
peak_10259	103.269826617683	121.848175232445	134.321086790651	86.4829764726781	25.6606553435858	98	74	103	67	-23.4027246206903	-23.3957406364106	-23.3916942542946	-23.40595842829	48.1917436025005	48.870922814501	48.862830050269	49.5845055788198	cons	0.671086447768559	ATAC
peak_1026	89.5005164019919	48.0528015001193	64.0000472355456	55.148564707215	64.7188056027242	58	54	76	49	-23.502984382869	-22.8840876691085	-23.1499786767005	-22.9290838227433	48.3922631268579	47.8476168798969	48.3793988950809	48.6307563677263	cis	0.531782015183992	ATAC
peak_10260	109.007039207554	72.9372879912525	54.5185587562055	70.1890823546373	40.3072460238778	68	61	67	35	-25.2759793041039	-24.5548489907611	-23.431695937097	-22.7252106075814	51.9382529693277	51.1891395232019	48.9428334158739	48.2230099374025	cistrans	0.719823478471326	ATAC
peak_10261	17.2116377696138	28.3168294554274	22.9135971584052	15.0405176474223	22.1908063120025	34	15	15	16	-18.535367588724	-18.5271030917447	-18.3825136312117	-17.7733414833577	38.4570295385678	39.1336477251692	38.8444688041033	38.3192716889552	cistrans	0.137757849612633	ATAC
peak_10262	145.72519978273	116.699660786004	130.370466590926	132.857905885563	95.6824275313493	128	91	123	84	-21.8371381429305	-21.7223763285087	-21.8326332748419	-22.2757692972127	45.0605706469809	45.5241941986972	45.7447080913637	47.3241273166653	cons	0.463623551716296	ATAC
peak_10263	24.0962928774593	38.6138583483102	30.8148375578553	25.0675294123705	57.0440739975686	25	24	17	12	-18.8953960250619	-18.8277084883645	-18.7599688910645	-16.9586924039691	39.1770864112438	39.7348585184088	39.5993793238088	36.6899735301781	cistrans	2.4871128810657	ATAC
peak_10264	12.6218676977168	21.452143526839	26.8642173581302	26.320905882989	59.6337652529514	36	17	32	8	-18.5619738167593	-16.2403239246998	-17.0252253033106	-16.1537988582679	38.5102419946384	34.5600893910794	36.1298921483011	35.0801864387755	cis	0.520097047696112	ATAC
peak_10265	232.930831148774	201.650149152286	297.876763059268	253.182047064942	74.2500130226297	245	178	180	124	-29.4507723822464	-24.8231458406239	-27.8625418177222	-24.6355148682861	60.2878391256128	51.7257332229277	57.8045251771243	52.0436184588119	cis	0.317885235884233	ATAC
peak_10266	42.4553731650474	46.3366300179722	50.5679385564805	41.3614235304112	71.188755308835	49	30	62	35	-18.5283459412587	-18.1082733825608	-18.4984565080752	-18.1084886051258	38.4429862436372	38.2959883068014	39.0763545578303	38.9895659324915	cis	0.146997936835803	ATAC
peak_10268	58.519568416687	103.828374669901	116.938357911861	122.830894120615	73.054959978732	113	69	103	59	-26.9228623636962	-24.2074596348879	-23.7624781489833	-23.1849526493838	55.2320190885123	50.4943608114556	49.6043978396465	49.1424940210074	cistrans	0.461903818639087	ATAC
peak_1027	39.0130456111247	30.8910866786481	32.3950856377453	26.320905882989	65.4088460182475	26	17	20	21	-17.0881997997437	-16.9641366146639	-16.693770216369	-16.6708853468795	35.5626939606073	36.0077147710076	35.4669819744179	36.1143594159987	trans	0.0957119861893787	ATAC
peak_10270	122.776349423245	93.5313457770179	107.456869432521	114.057258826286	89.7502261378702	84	60	114	64	-22.8295527010187	-22.4392185720735	-22.8198728758349	-21.7244301206268	47.0453997631572	46.9578786858268	47.7191872933497	46.2214489634933	cistrans	0.736429722333469	ATAC
peak_10271	84.9107463300948	50.62705872334	57.6790549159855	57.655317648452	65.7463283295364	41	30	42	40	-21.3227170626624	-20.505811970075	-20.8991979087885	-20.5046251599233	44.0317284864447	43.0910654818297	43.8778373592568	43.7818390420864	cis	0.690773560256702	ATAC
peak_10272	282.270859421667	213.663349527316	192.790265746582	245.66178824123	35.0798977267486	218	117	206	119	-26.2767037548649	-26.2726964287218	-26.0477352571205	-25.9786559890245	53.9397018708498	54.6248343991235	54.1749120559209	54.7299007002887	cons	0.235210185071111	ATAC
peak_10274	258.174566544207	251.419122134553	263.111305301687	287.023211771642	116.52969296007	265	132	232	136	-25.0414455705352	-24.3034675042649	-24.7987446809022	-24.3925211381987	51.4691855021904	50.6863765502097	51.6769309034842	51.5576309986371	cis	0.782808951980655	ATAC
peak_10275	104.417269135657	90.0990028127237	174.617412827847	188.006470592778	97.1578466876759	128	96	90	63	-34.9616888633271	-22.2603323233598	-24.0978211734196	-21.2312290967403	71.309672087774	46.6001061883994	50.275083888519	45.2350469157204	cistrans	1.36505927267905	ATAC
peak_10277	33.2758330212534	50.62705872334	49.7778145165355	56.4019411778335	64.0590304533108	62	32	46	38	-20.7140260599555	-19.9361839576207	-19.9799340940651	-19.810549057574	42.8143464810309	41.9518094569213	42.03930972981	42.3936868373877	cis	0.0875002728886898	ATAC
peak_10278	40.1604881290989	44.6204585358251	45.0370702768654	38.8546705891742	69.5518290168628	53	25	45	28	-17.5023919226995	-17.4505499615361	-17.4862669833668	-17.4040198968283	36.3910782065189	36.980541464752	37.0519755084134	37.5806285158964	cons	0.589463258233025	ATAC
peak_10279	95.2377289918631	82.3762311430617	82.9630241942258	70.1890823546373	84.8264668462398	65	47	68	41	-20.2047183555324	-20.0884643057102	-19.7540782282804	-20.0938639667704	41.7957310721848	42.2563701531002	41.5875979982407	42.9603166557806	trans	0.208133073944111	ATAC
peak_1028	135.398217120962	85.8085741073559	147.753195469716	142.884917650512	80.3930306021845	113	90	100	64	-27.0965695527403	-23.7956156954398	-25.2390153882813	-23.8001750977591	55.5794334666004	49.6706729325594	52.5574723182425	50.372938917758	cis	0.702265985198608	ATAC
peak_10282	215.71919337916	205.940577857654	222.814979264492	300.810352948445	33.6172927752294	240	140	189	131	-28.4192961110297	-26.3452991743495	-27.7314004978989	-26.4129783623943	58.2248865831793	54.7700398903788	57.5422425374776	55.5985454470285	cis	0.828505556649716	ATAC
peak_10283	18.3590802875881	39.4719440893837	58.4691789559305	43.8681764716483	26.2594185625331	61	27	60	31	-22.5856203117306	-22.1143775924987	-19.974264170697	-20.2964466031539	46.5575349845812	46.3081967266773	42.0279698830738	43.3654819285475	trans	1.33751204547374	ATAC
peak_10284	48.1925857549187	34.3234296429424	52.1481866363705	36.3479176479372	27.8260772451966	42	26	35	15	-20.245018016366	-19.2387623293346	-20.2031058762553	-18.9413410896898	41.8763303938519	40.556966200349	42.4856532941905	40.6552709016193	cis	0.0983047012702869	ATAC
peak_10286	51.6349133088415	54.0594016876342	70.3210395551056	66.4289529427817	78.5832144578255	49	38	51	27	-19.8976227712847	-18.7791033907752	-18.8427552772864	-18.6013664319128	41.1815399036893	39.6376483232302	39.7649520962527	39.9753215860653	cis	0.12730377302249	ATAC
peak_10287	63.109338488584	31.7491724197217	63.2099231956006	90.2431058845336	12.7882751793132	64	43	40	22	-25.5836733169739	-21.7352247273002	-24.3964994875911	-21.7519874931064	52.5536409950677	45.5498909962803	50.8724405168621	46.2765637084526	cis	0.726672712172316	ATAC
peak_10288	187.033130429804	203.366320634433	192.790265746582	193.019976475252	106.229354099432	204	128	194	116	-23.0317162413613	-22.7973964194913	-23.0233508666135	-23.5292216044187	47.4497268438425	47.6742343806625	48.1261432749068	49.8310319310772	cons	0.224507536820028	ATAC
peak_10289	273.091319277873	191.353120259404	206.222374425647	228.114517652571	98.2979216630411	161	107	168	117	-25.7509916493879	-25.3105368577702	-25.5695893292911	-25.6774683051926	52.8882776598958	52.7005152572202	53.2186202002621	54.1275253326249	cis	0.187762402675617	ATAC
peak_1029	269.64899172395	153.597347652167	288.395274579928	241.901658829375	46.8354769842329	236	147	183	159	-30.9021339079212	-29.8429800619041	-29.9304444577764	-29.6440583705817	63.1905621769623	61.765401665488	61.9403304572326	62.0607054634032	cis	0.174928791744577	ATAC
peak_10290	33.2758330212534	30.8910866786481	26.8642173581302	42.6148000010298	21.5733592115731	26	15	23	12	-17.6445172917178	-17.3671848701195	-17.5859053167958	-18.1083259883126	36.6753289445555	36.8138112819189	37.2512521752714	38.9892406988651	cons	0.138482337363371	ATAC
peak_10291	142.282872228808	149.306918946799	158.814932028946	188.006470592778	80.9717688622768	156	109	136	80	-25.2875776412985	-22.7365701857662	-24.4577829338774	-22.7254469229787	51.9614496437168	47.5525819132123	50.9950074094347	48.2234825681972	cis	0.67090065498499	ATAC
peak_10293	127.366119495142	123.564346714592	143.802575269991	136.618035297419	95.9542992633304	113	101	93	66	-23.8357599496479	-22.0739709143113	-23.480898767653	-21.7127609950206	49.0578142604158	46.2273833703025	49.0412390769858	46.1981107122809	cistrans	0.0292726580216254	ATAC
peak_10294	261.61689409813	185.346520071889	296.296514979378	293.290094124734	103.609555244993	197	129	205	128	-28.4878070353742	-27.8901962777621	-25.6836328017815	-25.6550316105301	58.3619084318683	57.8598340972041	53.4467071452428	54.0826519433001	trans	0.635944798057295	ATAC
peak_10295	125.071234459194	96.9636887413122	177.777908987627	124.084270591234	28.989909936626	145	91	109	87	-26.7094883038079	-24.6297111471472	-25.5920202305165	-24.485393066861	54.8052709687358	51.3388638359743	53.2634820027129	51.7433748559618	cis	0.404511019987524	ATAC
peak_10296	855.992118408794	740.527994546481	963.161204692964	1040.30247061337	194.577398572581	809	548	742	444	-36.4816972534438	-30.9596958975802	-32.3901774393839	-30.4858221635109	74.3496888680075	63.9988333368403	66.8597964204477	63.7442330492616	cistrans	0.254600287578626	ATAC
peak_10297	87.2056313660433	92.6732600359444	101.135877112961	85.2296000020595	86.9315501643968	70	39	90	63	-22.3139143560284	-22.0080279918307	-22.2899518774411	-20.3295492738874	46.0141230731766	46.0954975253413	46.659345296562	43.4316872700145	cistrans	2.58243580316206	ATAC
peak_10299	170.968935178164	132.145204125328	200.691506146032	154.165305886078	36.5571717364865	119	87	96	65	-26.3586689958405	-24.077068493035	-25.9841004908125	-24.0735257533065	54.103632352801	50.2335785277498	54.0476425233049	50.9196402288528	cis	0.686061701102929	ATAC
peak_103	89.5005164019919	145.016490241431	123.259350231421	107.790376473193	77.6224563331187	116	87	87	74	-25.3548677732713	-24.5589229352644	-25.3480030013738	-23.6335556038628	52.0960299076626	51.1972874122086	52.7754475444275	50.0396999299654	cistrans	1.15758748224314	ATAC
peak_1030	142.282872228808	127.85477541996	157.234683949056	122.830894120615	42.1007027306891	150	68	141	65	-22.9195832945501	-22.731174267861	-22.8946462249274	-22.7819584141726	47.22546095022	47.5417900774019	47.8687339915346	48.336505550585	cons	0.316329127181874	ATAC
peak_10303	27.5386204313821	13.7293718571769	36.3457058374703	23.8141529417519	12.3187495934885	35	14	17	15	-20.0922848221353	-18.942234749029	-19.5691404606745	-18.9382081855219	41.5708640053905	39.9639110397378	41.2177224630289	40.6490050932835	cis	0.685094053545704	ATAC
peak_10304	912.216801789532	836.63359754672	865.185823739783	681.836800016476	40.9690146746423	780	479	724	453	-32.9401031590562	-32.0522927351891	-32.6463928213233	-31.3774172093962	67.2665006792324	66.184027012058	67.3722271843265	65.5274231410322	cistrans	0.656603871025752	ATAC
peak_10305	258.174566544207	209.372920821948	158.814932028946	201.793611769582	43.0258961317362	139	99	144	107	-26.1050241063756	-25.2609964196538	-24.8587858627252	-24.7023387555952	53.5963425738711	52.6014343809875	51.7970132671302	52.1772662334303	trans	0.380252966300077	ATAC
peak_10306	86.0581888480691	137.293718571769	69.5309155151606	87.7363529432966	41.406335836969	88	62	83	45	-25.5209656798006	-25.4148783827475	-23.822912170482	-22.9689572353694	52.4282257207212	52.9091983071748	49.7252658826438	48.7105031929785	cistrans	1.01476268966532	ATAC
peak_10307	29.8335054673306	30.8910866786481	42.6666981570304	57.655317648452	36.1003329478654	46	23	27	14	-21.9055157143039	-17.3268890721655	-19.5342228797616	-17.9857040757021	45.1973257897278	36.7332196860108	41.147887301203	38.7439968736439	cis	2.01077718763307	ATAC
peak_10308	90.6479589199661	74.6534594733996	84.5432722741158	81.469470590204	84.8595072997961	75	44	75	41	-19.6933416775783	-19.5172976460771	-19.5287242170876	-19.5645568078445	40.7729777162764	41.1140368338341	41.1368899758551	41.9017023379288	cons	0.34105911755772	ATAC
peak_10309	37.8656030931504	30.8910866786481	29.2345894779653	26.320905882989	65.1405622737876	37	16	43	24	-17.6487450190139	-16.2901694305457	-17.1078951840565	-16.3019214643451	36.6837843991478	34.6597804027713	36.2952319097928	35.37643165093	cis	0.716651248158755	ATAC
peak_1031	224.898733522954	144.158404500358	207.012498465592	234.381400005664	92.0649113885132	139	103	130	102	-26.9059878890493	-26.1746286380966	-25.8996440034579	-25.8885218561104	55.1982701392186	54.428698817873	53.8787295485956	54.5496324344606	trans	0.549969269277369	ATAC
peak_10311	119.334021869322	88.3828313305766	93.2346367135109	114.057258826286	62.8254703133808	87	73	99	62	-22.5411106591312	-22.523235274197	-22.5931174098485	-22.6080533872825	46.4685156793823	47.1259120900738	47.2656763613768	47.9886954968047	cons	0.657396410691518	ATAC
peak_10312	25.2437353954336	26.6006579732803	35.5555817975253	25.0675294123705	33.4979786868041	34	19	31	25	-17.2268457312889	-17.209185546607	-17.024590668832	-16.9836937349426	35.8399858236977	36.4978126348939	36.1286228793438	36.739976192125	cons	0.28863705564612	ATAC
peak_10313	103.269826617683	150.165004687873	119.308730031696	95.2566117670077	40.2913856115792	130	85	108	68	-25.1077177275058	-24.5722551551082	-24.6887869785741	-23.0312013051873	51.6017298161315	51.2239518518963	51.4570154988281	48.8349913326144	cistrans	2.38896051928188	ATAC
peak_10314	47.0451432369444	68.6468592858847	43.4568221969754	63.9222000015447	18.8686367007231	70	23	63	24	-20.5608628122209	-20.5297946689091	-20.5126806296964	-20.4156638362563	42.5080199855617	43.1390308794981	43.1048028010727	43.6039163947524	cons	0.596782815510927	ATAC
peak_10317	32.1283905032791	61.7821733572962	19.7531009986252	21.3074000005149	53.9063534644413	28	13	40	20	-26.6176976316697	-19.4514829671611	-19.9498538895408	-18.683839315887	54.6216896244593	40.982407476002	41.9791493207615	40.1402673540137	cistrans	0.842140121988265	ATAC
peak_10318	69.9939935964295	130.429032643181	47.4074423967004	67.6823294134002	14.1929750599856	59	40	76	48	-25.7780273780292	-23.1974806054693	-23.9698333505934	-22.69989525577	52.9423491171783	48.4744027526184	50.0191082428667	48.1723792337797	cistrans	0.302023518838709	ATAC
peak_10319	69.9939935964295	78.0858024376939	30.8148375578553	52.6418117659779	22.1253306182908	40	34	69	28	-24.8859341794012	-22.598791056603	-22.3759790772516	-22.1116099144652	51.1581627199223	47.2770236548859	46.8313996961831	46.9958085511702	trans	0.164408854987116	ATAC
peak_1032	47.0451432369444	22.3102292679125	26.0740933181852	53.8951882365965	4.5269584944139	26	13	18	16	-21.2161168602156	-21.0018963137015	-21.1720068327273	-21.0469107792927	43.8185280815511	44.0832341690828	44.4234552071345	44.8664102808252	cons	0.264706087531707	ATAC
peak_10320	22.9488503594851	28.3168294554274	16.5926048388452	11.2803882355667	69.4591061885326	14	13	19	9	-17.9111721481582	-16.3509185198694	-15.243013004318	-15.2624248740385	37.2086386574364	34.7812785814187	32.5654675503159	33.2974384703169	trans	0.731970920000975	ATAC
peak_10321	37.8656030931504	38.6138583483102	15.0123567589551	13.7871411768037	64.7942050101396	29	22	31	23	-23.2974112009763	-18.4656796760913	-15.1597009449533	-15.1436431646449	47.9811167630725	39.0108008938624	32.3988434315865	33.0598750515297	trans	0.661031619943216	ATAC
peak_10325	16.0641952516396	26.6006579732803	16.5926048388452	21.3074000005149	61.6289707953071	25	11	18	10	-16.0261836028729	-15.9514563155849	-15.9067653656965	-15.4962147382513	33.4386615668657	33.9823541728497	33.8929722730729	33.7650181987425	cons	0.32635663187677	ATAC
peak_10326	269.64899172395	260.858065286362	252.049568742457	290.783341183497	99.3664773580252	217	130	246	148	-25.6104977300029	-24.7934589595437	-25.5923885699964	-25.291474206035	52.6072898211258	51.6663594607673	53.2642186816727	53.3555371343098	cis	0.940930360358493	ATAC
peak_10327	713.709246179986	556.039560215666	710.321511910562	701.890823546373	163.790506529663	582	412	504	385	-32.1015591023981	-29.5931225519078	-31.3591748644508	-29.8371857083025	65.5894125659161	61.2656866454955	64.7977912705815	62.4469601388448	cis	1.18127349334929	ATAC
peak_10328	60.8144534526355	78.0858024376939	127.209970431146	88.9897294139151	28.5394802168953	164	100	113	68	-27.2743748224893	-22.2207099515364	-25.2043739636695	-22.2291969229335	55.9350440060984	46.5208614447527	52.4881894690188	47.2309825681067	cis	0.710121123354007	ATAC
peak_1033	8.03209762581978	18.0198005625447	17.3827288787902	22.5607764711334	64.5913150167455	19	11	20	14	-16.9318973010243	-16.686015759231	-15.7118907626716	-15.6064023027949	35.2500889631685	35.4514730601418	33.5032230670231	33.9853933278296	trans	0.482170260806512	ATAC
peak_10330	22.9488503594851	24.0264007500596	24.4938452382952	27.5742823536075	65.1626230207251	31	16	23	11	-16.0987660897673	-15.1900725003125	-16.0003378658935	-14.9574323531375	33.5838265406544	32.4595865423049	34.0801172734668	32.6874534285147	cis	0.227866886209782	ATAC
peak_10331	36.7181605751761	33.4653439018688	42.6666981570304	36.3479176479372	67.2100692719663	21	23	32	13	-18.3753360785628	-18.2182395913849	-18.2002929579529	-18.1950350444237	38.1369665182454	38.5159207244496	38.4800274575856	39.1626588110871	cons	0.343060939340219	ATAC
peak_10332	166.379165106267	171.617148214712	175.407536867792	164.192317651026	102.339996178636	140	85	125	64	-23.4476584910915	-22.6375709820351	-23.4473801864575	-22.0664995611264	48.2816113433029	47.35458350575	48.9742019145948	46.9055878444925	cistrans	0.448995661257527	ATAC
peak_10334	76.8786487042751	72.079202250179	26.8642173581302	41.3614235304112	25.6321087263083	37	16	30	21	-24.535863213926	-21.6659185359185	-19.4166626212725	-19.538657693886	50.4580207889719	45.4112786135168	40.9127667842249	41.8499041100118	trans	0.937137325786836	ATAC
peak_10335	41.3079306470732	53.2013159465606	23.7037211983502	41.3614235304112	19.7673018836822	31	13	32	17	-19.6382486112257	-18.8982245410531	-18.7473947852957	-19.18964912229	40.6627915835713	39.875890623786	39.5742311122713	41.1518869668197	trans	0.301659511514728	ATAC
peak_10336	49.340028272893	46.3366300179722	68.7407914752156	66.4289529427817	77.4509093870369	72	29	34	20	-22.3932820293973	-18.7480898865037	-20.3806514302413	-18.2350514083901	46.1728584199144	39.5756213146872	42.8407444021624	39.2426915390201	cistrans	0.332929775667111	ATAC
peak_10337	37.8656030931504	37.7557726072366	18.9629769586802	30.0810352948445	22.7621975820075	22	16	40	12	-20.101265154418	-18.7369582039147	-18.8536944860339	-18.6191588462614	41.5888246699559	39.5533579495092	39.7868305137476	40.0109064147626	cis	0.233472564238404	ATAC
peak_10338	152.609854890576	143.300318759284	216.493986944932	224.354388240716	104.701369499861	169	105	168	96	-27.5767116190974	-24.957501838084	-22.3958028976235	-22.7067883269024	56.5397175993146	51.9944452178478	46.8710473369267	48.1861653760446	trans	1.31511803911789	ATAC
peak_10340	56.2246833807385	70.3630307680318	33.1852096776903	42.6148000010298	74.1091319857933	47	19	44	20	-21.6994267185438	-19.9955009699437	-17.9462096565954	-17.9325910598512	44.7851477982074	42.0704434815672	37.9718608548707	38.6377708419421	trans	0.66590998707143	ATAC
peak_10341	126.218676977168	139.009890053917	63.2099231956006	91.4964823551522	28.9129334937835	122	48	97	46	-26.611138972972	-25.7286197741942	-23.3366477912796	-22.3732672721741	54.6085723070639	53.5366810900683	48.752737124239	47.519123266588	cistrans	1.23361385765106	ATAC
peak_10344	114.744251797425	101.25411744668	105.876621352631	107.790376473193	90.6644100117157	93	63	80	75	-21.3268072926764	-21.3104259595607	-21.3082963219089	-21.3067765804068	44.0399089464727	44.7002934608013	44.6960341854976	45.3861418830535	cons	0.656125239024846	ATAC
peak_10346	30.9809479853049	48.0528015001193	35.5555817975253	30.0810352948445	59.1023830903866	26	12	42	26	-20.2929914559659	-18.5457068986049	-19.9310391621321	-18.6283947374688	41.9722772730516	39.1708553388896	41.941519865944	40.0293781971775	cis	0.858522858287856	ATAC
peak_10348	90.6479589199661	81.5181454019881	78.2222799545557	101.5234941201	41.5694229722322	84	49	91	39	-21.497799498337	-21.4577149113087	-21.4718975917647	-21.4601036527915	44.3818933577939	44.9948713642972	45.0232367252092	45.6927960278228	cons	0.612978006503297	ATAC
peak_1035	40.1604881290989	34.3234296429424	23.7037211983502	22.5607764711334	64.9595131664717	22	17	30	19	-18.3504400178096	-15.9619697973207	-16.2665798840654	-16.2056215924428	38.0871743967392	34.0033811363213	34.6126013098106	35.1838319071253	cis	0.609220173489305	ATAC
peak_10351	380.950915967453	314.059381232923	237.037211983502	264.462435300508	121.246247258347	278	186	279	151	-31.4134733935712	-29.0537018478422	-26.8291694362994	-26.279946235577	64.2132411482623	60.1868452373642	55.7377804142786	55.3324811933937	cistrans	0.405299220884899	ATAC
peak_10353	61.9618959706098	72.9372879912525	30.0247135179103	46.3749294128853	24.8993485107328	48	23	59	20	-22.6035785984449	-20.9194635565891	-19.8815114957063	-19.6844759524277	46.5934515580098	43.918368654858	41.8424645330924	42.1415406270951	trans	0.299076094002722	ATAC
peak_10354	148.020084818679	141.584147277137	81.3827761143357	85.2296000020595	92.1510441478476	77	49	90	61	-28.9411308521364	-22.1367586254946	-21.2288781774689	-20.1227983780767	59.2685560653927	46.352958792669	44.5371978966176	43.0181854783931	cistrans	1.51901241822449	ATAC
peak_10356	25.2437353954336	18.8778863036183	15.0123567589551	10.0270117649482	74.2115999419493	18	19	11	13	-17.795993069036	-17.1892857695095	-15.6395453963215	-14.494129707716	36.9782804991919	36.4580130806989	33.3585323343228	31.7608481376718	cistrans	1.597684196651	ATAC
peak_10358	65.4042235245325	39.4719440893837	51.3580625964255	62.6688235309261	63.596876654473	37	42	52	25	-22.1747779878308	-22.0267358757607	-22.0511928985184	-22.0244759610149	45.7358503367815	46.1329132932013	46.1818273387166	46.8215406442695	cons	0.397062956419731	ATAC
peak_1036	30.9809479853049	30.0330009375746	45.8271943168104	38.8546705891742	66.8551286946938	34	18	32	15	-17.6585013384663	-16.5608381147716	-16.3688405098807	-16.6407475160747	36.7032970380525	35.2011177712229	34.8171225614413	36.0540837543891	trans	0.383995209781673	ATAC
peak_10361	24.0962928774593	24.0264007500596	16.5926048388452	10.0270117649482	25.120319512828	17	9	19	19	-18.4185479156046	-15.8694575718125	-16.6984347856656	-15.7635015033561	38.223390192329	33.8183566853049	35.4763111130111	34.2995917289519	cis	0.481235043647068	ATAC
peak_10363	19.5065228055623	15.4455433393241	15.8024807989001	11.2803882355667	79.5445691842554	19	8	11	13	-15.749778858133	-15.5513995398254	-15.3160345716154	-15.2891399451984	32.885852077386	33.1822406213306	32.7115106849107	33.3508686126365	trans	0.174341392475313	ATAC
peak_10364	43.6028156830217	29.174915196501	22.9135971584052	32.5877882360816	30.6755211462141	33	28	23	10	-20.688836238669	-20.6086297491625	-20.1399448836302	-18.4454069875963	42.763966838458	43.2967010400049	42.3593313089401	39.6634026974323	cistrans	2.69592861150787	ATAC
peak_10366	49.340028272893	24.0264007500596	33.1852096776903	35.0945411773186	53.9023174377466	40	20	26	26	-20.4815064580212	-20.4810051315258	-20.4278889049553	-20.3184249773409	42.3493072771622	43.0414518047314	42.9352193515905	43.4094386769216	cons	0.585912074428293	ATAC
peak_10368	32.1283905032791	39.4719440893837	33.9753337176353	40.1080470597927	66.8539385684928	32	18	46	23	-17.986709220874	-17.4858001819456	-17.9665839385918	-18.0962761931397	37.359712802868	37.0510419055711	38.0126094188635	38.9651411085192	cis	0.308670897296906	ATAC
peak_10369	135.398217120962	118.415832268151	128.000094471091	116.564011767523	94.3470524663603	111	91	122	88	-21.4641168985625	-21.3403937473319	-21.4169349276403	-21.4136818858569	44.3145281582448	44.7602290363437	44.9133113969603	45.5999524939537	cons	0.445700878098819	ATAC
peak_10370	457.829564671728	281.452123072127	346.074329495913	358.465670596897	112.338818000155	269	257	218	227	-32.3773320958454	-31.6924239810712	-32.2762767923489	-30.2234513786595	66.1409585528106	65.4642895038222	66.6319951263777	63.2194914795588	cistrans	2.2447980242634	ATAC
peak_10371	26.3911779134079	30.0330009375746	36.3457058374703	23.8141529417519	23.9098272188013	25	14	33	27	-18.9568381538707	-18.3420304379661	-18.9256613747659	-17.3458859702443	39.2999706688614	38.763502417612	39.9307642912116	37.4643606627284	cistrans	1.29914175488366	ATAC
peak_10372	48.1925857549187	53.2013159465606	67.9506674352706	48.8816823541224	31.344802094828	64	46	43	48	-21.2316635822512	-20.4980467597977	-21.0168776483687	-20.4871802093467	43.8496215256223	43.0755350612752	44.1131968384173	43.7469491409332	cis	0.671414079658042	ATAC
peak_10376	133.103332085014	126.996689678887	143.012451230046	167.952447062882	97.7909874588884	134	95	114	83	-23.7145777522139	-21.6281883364382	-22.7842669857151	-22.0528017237912	48.8154498655478	45.3358182145563	47.6479755131101	46.8781921698222	cis	1.5423739552659	ATAC
peak_10378	33.2758330212534	59.2079161340756	19.7531009986252	23.8141529417519	54.8523843148333	35	20	29	27	-24.3407714394388	-20.9721869810015	-18.9301061291798	-18.9255524429049	50.0678372399975	44.0238155036827	39.9396538000395	40.6236936080496	trans	0.684039808010112	ATAC
peak_10379	78.0260912222493	89.2409170716501	58.4691789559305	45.1215529422668	55.3805941695929	52	43	43	31	-23.8891718870663	-22.4192409645813	-20.4098096100552	-19.1527810424116	49.1646381352524	46.9179234708424	42.8990607617903	41.0781508070629	cistrans	1.82090995472741	ATAC
peak_1038	293.745284601409	225.676549902346	195.950761906362	210.567247063912	106.958157694652	201	97	174	139	-29.2318534083482	-27.1440793435155	-27.0452928233224	-26.9089318248976	59.8500011778163	56.3676002287107	56.1700271883246	56.5904523720351	trans	0.197573040386146	ATAC
peak_10380	10.3269826617683	27.4587437143539	26.8642173581302	20.0540235298964	55.0749472359963	23	14	28	22	-19.4827724484824	-19.3709220267485	-19.0503273340544	-18.6056220656078	40.3518392580847	40.8212855951769	40.1800962097886	39.9838328534554	cistrans	0.196263356333105	ATAC
peak_10381	61.9618959706098	63.4983448394434	54.5185587562055	53.8951882365965	77.7591905587149	52	30	46	37	-18.6607469477969	-18.479209045826	-18.338396679002	-18.5738076273553	38.7077882567136	39.0378596333318	38.7562348996838	39.9202039769505	cons	0.0484466429701342	ATAC
peak_10384	24.0962928774593	22.3102292679125	18.9629769586802	26.320905882989	66.1394975750035	12	21	12	12	-15.9182210897335	-15.7016189462821	-15.9141327850835	-15.4441428704327	33.2227365405869	33.482679434244	33.9077071118468	33.6608744631053	cons	0.259942893657112	ATAC
peak_10394	61.9618959706098	60.9240876162227	30.8148375578553	32.5877882360816	71.9531861493823	39	26	40	30	-22.8860596351405	-19.3561857087393	-17.0831494779894	-17.3028602017701	47.158413631401	40.7918129591584	36.2457404976587	37.3783091257799	trans	1.13256862812122	ATAC
peak_10395	105.564711653631	128.712861161034	62.4197991556556	71.4424588252558	87.043050600581	86	55	75	60	-27.6236375358504	-23.5203361846502	-20.5625068044471	-20.5207156672265	56.6335694328206	49.1201139109802	43.2044551505741	43.8140200566928	trans	0.609564906118777	ATAC
peak_10396	125.071234459194	140.726061536064	164.345800308562	160.432188239171	98.6606181028455	142	104	133	86	-23.7326155932365	-21.9226426521104	-22.5775243392827	-21.8317654442768	48.8515255475929	45.9247268459007	47.2344902202453	46.4361196107934	cis	0.511392764892662	ATAC
peak_10399	88.3530738840176	122.706260973519	104.296373272741	109.043752943811	82.2347022259378	116	67	119	68	-21.6249558653086	-21.6080294890285	-21.6158978449237	-21.6509171486042	44.636206091737	45.2955005197368	45.3112372315272	46.0744230194482	cons	0.659294427999782	ATAC
peak_1040	30.9809479853049	36.0396011250895	22.1234731184602	25.0675294123705	64.7466233247989	26	18	31	20	-17.0746725250045	-15.813216498626	-15.8430393613055	-15.8100887775985	35.5356394111289	33.7058745389318	33.7655202642909	34.3927662774368	cis	0.0596457253590259	ATAC
peak_10403	422.258846614526	524.290387795945	568.09918472046	540.205258836583	149.937613580967	515	297	427	298	-31.2843586004306	-29.2137576475691	-29.8369842625169	-29.1058644836488	63.955011561981	60.5069568368179	61.7534100667137	60.9843176895374	cis	0.477360852719414	ATAC
peak_10404	153.75729740855	162.178205062903	163.555676268617	175.472705886593	101.409942481817	140	94	129	78	-22.8487050560963	-21.9226652122842	-22.6931883847105	-21.8853214570121	47.0837044733125	45.9247719662482	47.4658183111008	46.543231636264	cis	0.618459670015795	ATAC
peak_10407	413.079306470732	354.38941106338	400.592888252119	367.239305891227	132.849486163389	313	208	323	190	-26.45654442024	-26.2060880384418	-26.2289130296276	-26.3785578400672	54.2993832015999	54.4916176185635	54.5372676009351	55.5297044023741	cons	0.192234416963572	ATAC
peak_10408	84.9107463300948	101.25411744668	100.345753073016	101.5234941201	88.2139031567577	111	69	88	41	-22.9469627114708	-21.6668834875198	-22.7897586238714	-20.7720674151845	47.2802197840614	45.4132085167195	47.6589587894226	44.3167235526089	cistrans	1.09648496411063	ATAC
peak_1041	184.738245393855	169.900976732565	156.444559909111	164.192317651026	102.245403505965	145	103	134	110	-22.6817204746869	-22.6035623980738	-22.3181159712049	-22.3024141782135	46.7497353104936	47.2865663378275	46.7156734840897	47.3774170786668	trans	0.0340618264039563	ATAC
peak_10411	282.270859421667	307.194695304334	296.296514979378	255.688800006179	91.7675501523945	275	175	283	174	-25.052124851715	-24.936835512271	-24.8984933707249	-24.875709803664	51.4905440645498	51.9531125662218	51.8764282831296	52.5240083295677	cons	0.385884218579804	ATAC
peak_10412	19.5065228055623	32.6072581607952	17.3827288787902	23.8141529417519	57.4155262522996	23	15	23	12	-16.9130884546229	-16.8013410889525	-16.3647716522042	-16.4577287848195	35.2124712703657	35.6821237195848	34.8089848460883	35.6880462918788	trans	0.403486424277375	ATAC
peak_10413	247.847583882439	222.244206938052	245.728576422897	345.931905890712	30.7242824857685	189	142	168	131	-27.9835809528765	-26.6386877652073	-27.2518291512951	-26.4490349307623	57.3534562668729	55.3568170720945	56.58309984427	55.6706585837644	cis	0.313841511669906	ATAC
peak_10414	206.539653235366	176.765662661153	177.777908987627	225.607764711334	42.6410590579705	138	122	163	110	-25.7512390666309	-25.7247253822799	-25.7060610379918	-25.6014662103021	52.8887724943817	53.5288923062397	53.4915636176634	53.9755211428439	cons	0.602791123281719	ATAC
peak_10415	66.5516660425068	61.7821733572962	75.8519078347207	72.6958352958743	81.3466020808892	75	62	64	40	-21.174814010552	-19.4305373346743	-20.7862909480697	-19.5452001077459	43.735922382224	40.9405162110283	43.6520234378192	41.8629889377316	cis	0.922472726703248	ATAC
peak_10416	316.694134960894	295.181494929304	271.802669741082	302.063729419064	120.876671716048	204	168	235	199	-26.3835170080191	-24.590805467006	-26.2071442607819	-24.5778326314062	54.153328377158	51.2610524756919	54.4937300632437	51.9282539850522	cis	0.667201509360325	ATAC
peak_10417	107.85959668958	117.557746527078	139.061831030321	160.432188239171	95.6468594042513	156	90	91	80	-26.4583742733998	-23.0936587753288	-24.3056330882781	-23.0456816345913	54.3030429079195	48.2667590923374	50.6907077182361	48.8639519914224	cis	0.597192899084945	ATAC
peak_1042	260.469451580156	278.877865848907	369.778050694263	284.516458830405	37.8440024371255	332	207	291	190	-28.8202264221268	-26.8662504625549	-28.183530793629	-26.7731379121688	59.0267472053734	55.8119424667896	58.4465031289379	56.3188645465775	cis	0.506922079787842	ATAC
peak_10420	59.6670109346612	57.4917446519284	36.3457058374703	42.6148000010298	73.2846046257894	40	37	66	37	-21.8616239904005	-18.9709169788205	-19.6320722517144	-18.8923045306445	45.1095423419209	40.0212754993209	41.3435860451087	40.5571977835288	cis	0.535922284207899	ATAC
peak_10421	177.853590286009	193.927377482624	163.555676268617	182.992964710304	103.975597940544	148	130	109	84	-25.5133558352171	-25.5074748252349	-25.3540131326283	-22.7469831100614	52.4130060315541	53.0943911921497	52.7874678069365	48.2665549423627	cistrans	4.14645108919137	ATAC
peak_10423	24.0962928774593	24.8844864911332	22.1234731184602	27.5742823536075	65.1954143287071	16	22	30	20	-16.9893326429064	-16.8702925880118	-16.985671802552	-16.540765483699	35.3649596469327	35.8200267177034	36.0507851467838	35.8541196896378	cons	0.455067070770703	ATAC
peak_10424	81.4684187761721	81.5181454019881	110.617365592301	115.310635296904	88.2657250533244	100	62	82	59	-23.135427206099	-20.4585778167978	-20.6794762540152	-20.2633387326941	47.6571487733178	42.9965971752755	43.4383940497103	43.299266187628	cis	0.302669012352425	ATAC
peak_10425	826.158612941463	683.894335635626	691.358534951881	715.677964723176	175.79920823895	622	457	560	423	-30.9643106509209	-30.3678368165093	-30.6109042579484	-29.1331399746655	63.3149156629618	62.8151151746985	63.3012500575766	61.0388686715709	cistrans	1.77624650312765	ATAC
peak_10426	255.879681508259	234.257407313082	226.765599464217	220.59425882886	112.202354160501	251	172	213	184	-25.2985652509773	-25.2982820167526	-24.9940351144576	-24.7732347612187	51.9834248630744	52.6760055751851	52.0675117705951	52.3190582446772	cons	0.0840869075207138	ATAC
peak_10428	69.9939935964295	43.7623727947515	29.2345894779653	17.5472705886593	11.7976948964505	30	20	39	21	-23.0662112713067	-20.8443705449141	-19.6670850905669	-19.2388730966027	47.5187169037333	43.768182631508	41.4136117228137	41.2503349154451	cistrans	0.16327680736854	ATAC
peak_1043	53.92979834479	49.7689729822664	67.9506674352706	57.655317648452	77.290131906004	82	40	59	25	-21.0482799393139	-18.5590053261576	-20.4434662277511	-18.9571119949951	43.4828542397477	39.197452193995	42.966373997182	40.6868127122299	cis	1.48936051823495	ATAC
peak_10431	136.545659638936	86.6666598484294	113.777861752081	104.030247061337	77.0894914099639	96	80	100	68	-23.3918101013421	-23.3469194776087	-23.3591855732241	-23.7739682368869	48.1699145638041	48.7732804968973	48.797812688128	50.3205251960136	cons	0.603365933093158	ATAC
peak_10432	33.2758330212534	75.5115452144732	82.1729001542808	56.4019411778335	10.9537097455544	84	38	78	39	-22.9547587538871	-22.7937638544365	-22.6942632766198	-22.6482955509261	47.2958118688941	47.6669692505529	47.4679680949194	48.0691798240919	cons	0.172156226025358	ATAC
peak_10433	1117.60901250692	774.851424189424	896.790785337583	1010.22143531853	91.019022557416	710	557	717	625	-34.6412694742143	-33.9694242033198	-34.6390146206999	-34.0084315860037	70.6688333095486	70.0182899483194	71.3574707830797	70.7894518942471	cis	0.650543361229154	ATAC
peak_10434	44.7502582009959	114.125403562783	90.8642645936758	99.0167411788633	68.1936571702311	81	67	65	32	-30.4347386864077	-28.926667223015	-29.8292401786239	-28.3490420776251	62.2557717339353	59.9327759877098	61.7379218989276	59.47067287749	cistrans	0.462103110219815	ATAC
peak_10435	183.590802875881	159.603947839682	264.691553381577	240.648282358756	108.954564649235	211	155	191	175	-29.7488991464524	-26.9181760730948	-24.4722109846409	-24.4916625752201	60.8840926540248	55.9157936878695	51.0238635109615	51.75591387268	trans	0.732050361718478	ATAC
peak_10438	103.269826617683	78.0858024376939	142.222327190101	170.459200004119	69.3281664705307	127	101	106	78	-30.464104876892	-23.8635131801801	-24.0419158859296	-22.2162239935375	62.3145041149038	49.80646790204	50.163273313539	47.2050367093147	cistrans	2.60143119272534	ATAC
peak_10439	27.5386204313821	36.897686866163	26.0740933181852	16.2938941180408	22.8701133791798	30	13	26	10	-18.1437718453786	-18.0803771274341	-16.9754327601918	-16.7115285096155	37.6738380518771	38.2401957965481	36.0303070620635	36.1956457414707	trans	0.165338679407171	ATAC
peak_10441	28.6860629493564	11.1551146339563	30.0247135179103	26.320905882989	52.7760743589076	17	13	20	14	-18.8086125380855	-18.6134681403732	-17.879681297035	-17.8732766814616	39.0035194372909	39.3063778224262	37.8388041357498	38.519142085163	trans	0.68033794941325	ATAC
peak_10442	59.6670109346612	42.9042870536779	67.1605433953256	52.6418117659779	55.3619930744423	92	31	80	51	-21.9961138852163	-21.9646978862641	-21.6727044792456	-21.4877234841583	45.3785221315525	46.008837314208	45.4248505001711	45.7480356905563	cons	0.04632836861866	ATAC
peak_10443	356.854623089993	222.244206938052	342.123709296188	456.229035305142	17.8362578872221	267	166	304	271	-33.8130271142139	-33.8040474483424	-32.94467526007	-31.5720698782894	69.0123485895478	69.6875364383647	67.9687920618199	65.9167284788185	cistrans	2.05206358300146	ATAC
peak_10447	378.656030931504	306.336609563261	362.666934334758	424.894623539679	72.471100391402	341	205	318	184	-28.3912113298202	-26.9549297893592	-27.7947739369426	-26.967466823818	58.1687170207603	55.9893011203982	57.668989415565	56.7075223698759	cis	0.718221249477665	ATAC
peak_10448	348.822525464173	281.452123072127	379.259539173603	334.651517655146	122.891522462483	265	202	316	209	-28.4021136886207	-28.3973343856895	-27.6980963078421	-26.5597071027295	58.1905217383613	58.8741103130588	57.475634157364	55.8920029276988	cistrans	1.58363122966517	ATAC
peak_10449	99.8274990637602	97.8217744823857	106.666745392576	159.178811768552	26.9575972038423	122	73	92	60	-25.7975574693496	-22.9998213635383	-24.8442896145262	-22.9830862976538	52.9814092998191	48.0790842687564	51.7680207707323	48.7387613175474	cis	0.659677048790954	ATAC
peak_10450	353.41229553607	244.554436205964	308.938499618498	323.371129419579	108.676540788131	197	209	236	220	-28.7441092514828	-28.2916248070915	-28.6213632538951	-27.4337493263335	58.8745128640855	58.6626911558628	59.3221680494699	57.6400873749068	cistrans	1.02260378095599	ATAC
peak_10451	686.170625748604	674.455392483817	856.494459300388	877.363529432966	180.759516847266	703	484	623	461	-33.9842732583674	-29.484725871826	-29.6971399065261	-28.2210738819392	69.3548408778547	61.0488932853318	61.473721354732	59.2147364861181	cistrans	1.83415679921364	ATAC
peak_10453	99.8274990637602	78.0858024376939	83.7531482341708	83.976223531441	85.7156980500932	57	59	51	37	-21.8133201218962	-21.7041973737087	-21.741377270692	-20.5143433167031	45.0129346049122	45.4878362890973	45.5621960830638	43.801275355646	cistrans	1.21165924926619	ATAC
peak_10458	30.9809479853049	36.0396011250895	24.4938452382952	32.5877882360816	65.1288000779418	19	9	22	14	-16.7339018806939	-15.9911942523405	-16.4564452015311	-16.5344695954759	34.8540981225077	34.0618300463608	34.9923319447421	35.8415279131915	cis	0.792268076146904	ATAC
peak_10459	32.1283905032791	34.3234296429424	21.3333490785152	30.0810352948445	42.0112270212288	18	18	20	11	-17.3930406307369	-17.336013457457	-16.8211053565645	-16.6346362447196	36.1723756225937	36.7514684565939	35.7216522548088	36.0418612116789	trans	0.320208956870111	ATAC
peak_10460	75.7312061863008	86.6666598484294	59.2593029958755	50.1350588247409	80.9780299209963	73	38	68	34	-21.9189182222108	-21.2624715304471	-18.9615523272178	-18.7719628145406	45.2241308055415	44.6043846025741	40.0025461961154	40.3165143513211	trans	0.313968155205657	ATAC
peak_10462	226.046176040928	175.049491179006	238.617460063392	205.553741181438	95.4350695105911	172	115	169	135	-25.4344284605158	-25.4159831703616	-25.0667704726845	-24.8234228556218	52.2551512821516	52.9114078824031	52.2129824870488	52.4194344334834	trans	0.0421687951028105	ATAC
peak_10463	42.4553731650474	58.349830393002	37.1358298774153	26.320905882989	34.9254679104493	43	27	31	23	-21.2165999129077	-20.9285490466516	-19.2473515595983	-18.2423880087828	43.8194941869353	43.9365396349831	40.5741446608763	39.2573647398055	cistrans	1.31677992107088	ATAC
peak_10467	92.9428439559146	129.570946902107	64.0000472355456	63.9222000015447	77.9899270331233	85	62	97	46	-28.3832993270936	-24.3864155060786	-22.1955101102866	-22.1465748798829	58.1528930153071	50.852272553837	46.4704617622531	47.0657384820056	trans	0.595276719752547	ATAC
peak_1047	88.3530738840176	120.990089491372	94.0247607534559	94.0032352963892	82.1331427175793	79	58	81	45	-21.9876887628108	-21.9841587940709	-21.7348386333228	-21.505494665159	45.3616718867416	46.0477591298216	45.5491188083255	45.7835780525579	cons	0.187446921583941	ATAC
peak_10470	37.8656030931504	48.9108872411929	58.4691789559305	48.8816823541224	73.0179736300527	47	35	49	28	-18.9462485928278	-18.4087379264998	-18.3137969497424	-18.2359063224107	39.2787915467755	38.8969173946794	38.7070354411647	39.2444013670611	trans	0.189881953514671	ATAC
peak_10471	346.527640428225	220.528035455905	236.247087943557	231.874647064427	99.5127879132675	254	148	234	164	-29.5979160672206	-29.2764105251076	-28.2432403457903	-28.3185490964835	60.582126495561	60.6322625918951	58.5659222332604	59.4096869152067	trans	0.843764681946311	ATAC
peak_10472	34.4232755392276	30.8910866786481	82.9630241942258	91.4964823551522	78.3333481154699	60	33	53	35	-33.0171892318595	-21.891056074172	-18.0352477372331	-17.9803872639119	67.4206728248389	45.8615536900238	38.149937016146	38.7333632500635	trans	0.58342623391755	ATAC
peak_10473	36.7181605751761	46.3366300179722	90.0741405537308	107.790376473193	81.6320036152037	86	52	36	26	-35.686755257746	-18.9884159355953	-22.3996381723907	-18.9470559673014	72.759804876612	40.0562734128704	46.8787178864612	40.6667006568425	cis	0.610427243972183	ATAC
peak_10474	34.4232755392276	25.7425722322068	17.3827288787902	21.3074000005149	65.1792910815406	31	8	20	15	-18.7684838091782	-17.4006215222489	-16.9529749809921	-16.9529465443809	38.9232619794763	36.8806845861777	35.985391503664	36.6784818110016	trans	0.693090307337592	ATAC
peak_10475	96.3851715098374	84.9504883662823	83.7531482341708	95.2566117670077	86.5843527962231	94	48	103	61	-20.8705917051253	-20.3053477128262	-20.8490434877586	-20.0605146487767	43.1274777713705	42.6901369673322	43.7775285171971	42.8936180197932	cis	0.203481052460987	ATAC
peak_10476	602.407321936484	397.293698117058	694.519031111661	694.370564722662	144.070797223239	538	428	458	325	-41.2951093265192	-32.9961970496253	-35.0352478737314	-32.4640584810134	83.9765130141583	68.0718356409304	72.1499372891427	67.7007056842666	cistrans	0.371129956663779	ATAC
peak_10477	24.0962928774593	31.7491724197217	44.2469462369204	50.1350588247409	67.3180262180429	56	20	28	19	-22.1336576976032	-18.0209415844577	-18.9918679123156	-18.0935362130861	45.6536097563263	38.1213247105951	40.063177366311	38.959661148412	cis	0.838336437816906	ATAC
peak_1048	484.220742585135	499.405901304811	591.012781878865	587.833564720087	153.334882387638	534	370	482	333	-30.2801645310856	-26.7782691526952	-28.3103076359441	-26.499853315013	61.946623423291	55.6359798470702	58.700056813568	55.7722953522658	cis	0.136315505195569	ATAC
peak_10480	370.623933305684	423.036270349264	410.074376731459	386.039952950505	134.690735245707	354	255	337	273	-26.3178194786931	-26.2928319226584	-26.290729995967	-26.3264219924064	54.021933318506	54.6651053869966	54.6609015336137	55.4254327070527	cons	0.638968215107752	ATAC
peak_10487	14.9167527336653	20.5940577857654	22.9135971584052	15.0405176474223	29.5049313498497	27	14	25	9	-15.8901239005986	-15.6041767117882	-15.8687859922581	-15.5527737194671	33.166542162317	33.2877949652562	33.817013526196	33.8781361611739	cons	0.121252802939225	ATAC
peak_10489	80.3209762581978	48.0528015001193	88.4938924738408	82.7228470608225	68.7899191039886	11	7	69	44	-25.6775700496957	-24.5974161389992	-24.1865374055774	-20.2532858362109	52.7414344605113	51.2742738196782	50.4525163528346	43.2791603946616	cistrans	7.17335595817298	ATAC
peak_1049	667.811545461016	533.729330947754	619.457247316886	681.836800016476	162.936043599437	517	363	443	279	-32.3072904808301	-29.9637480288456	-31.9025589293755	-29.2823527946212	66.0008753227801	62.0069375993711	65.8845594004309	61.3372943114821	cistrans	0.66964328788896	ATAC
peak_10490	125.071234459194	139.86797579499	122.469226191476	86.4829764726781	29.9975611586449	128	77	145	82	-24.2696676371519	-23.1962736872878	-23.5619380593998	-23.04089819904	49.9256296354236	48.4719889162555	49.2033176604794	48.8543851203199	cis	0.382396204064378	ATAC
peak_10491	713.709246179986	733.663308617893	703.210395551056	736.985364723691	174.962580000949	754	466	704	531	-29.9140329574991	-29.8660559807989	-29.9118716077439	-29.8510717405371	61.2143602761181	61.8115535032776	61.9031847571677	62.4747322033139	cons	0.597193227159494	ATAC
peak_10492	86.0581888480691	100.396031705606	82.1729001542808	81.469470590204	85.9795735832592	55	36	52	38	-19.6636727300409	-19.5044028316564	-19.2805606558881	-19.279022986861	40.7136398212018	41.0882472049925	40.6405628534561	41.3306346959617	trans	0.0730769677456777	ATAC
peak_10493	20.6539653235366	24.8844864911332	15.0123567589551	17.5472705886593	69.8465002126192	15	12	13	16	-15.3545706884165	-14.7217367642018	-14.5105327641592	-14.4828042258601	32.0954357379528	31.5229150700834	31.1005070699982	31.73819717396	trans	0.422408000085134	ATAC
peak_10494	4.58977007189702	20.5940577857654	19.7531009986252	18.8006470592778	64.685258012906	27	17	28	13	-19.4090313017189	-18.7506743264603	-18.3592886953157	-18.353788036359	40.2043569645577	39.5807901946005	38.7980189323113	39.4801647949577	trans	0.682145862646394	ATAC
peak_10495	282.270859421667	273.729351402465	283.654530340258	249.421917653086	117.550679009513	301	182	246	183	-26.1760433863808	-26.0221958537486	-26.102786080207	-25.36850193089	53.7383811338815	54.123833249177	54.2850137020938	53.5095925840198	cistrans	0.22878854986169	ATAC
peak_10496	399.309996255041	485.676529447634	473.284299927059	398.57371765669	62.6324337869787	497	302	521	310	-28.6033736307389	-28.0960216404065	-28.3893760602374	-28.0819529588055	58.5930416225977	58.2714848224928	58.8581936621547	58.9364946398507	cis	0.321556800104872	ATAC
peak_10497	861.729330998665	790.296967528748	858.864831420223	859.816258844307	188.316539628216	803	549	810	602	-29.8697923189931	-29.5425160142588	-29.7437673355664	-29.1578852436315	61.1258789991061	61.1644735701975	61.5669762128127	61.0883592095029	cistrans	0.037519789603266	ATAC
peak_10498	16.0641952516396	18.0198005625447	15.0123567589551	17.5472705886593	75.864681045715	14	9	15	13	-13.9640493936599	-13.7996052164415	-13.9533806300934	-13.7212007262276	29.3143931484396	29.6786519745628	29.9862028018667	30.2149901746949	cons	0.364258826123123	ATAC
peak_10499	72.288878632378	99.5379459645328	118.518605991751	101.5234941201	81.9831595636755	105	78	85	50	-25.1667528520712	-21.8124246301394	-23.7705698964891	-22.1840145725361	51.7198000652622	45.7042908019586	49.620581334658	47.140617867312	cis	1.43632706535347	ATAC
peak_105	117.039136833374	112.409232080636	156.444559909111	91.4964823551522	23.7991382887508	105	77	116	89	-24.6745236573975	-24.2452558546719	-24.6160569201634	-23.9682062780368	50.7353416759148	50.5699532510237	51.3115553820066	50.7090012783133	cis	0.139048027289633	ATAC
peak_1050	200.802440645495	173.333319696859	206.222374425647	233.128023535045	107.644979160348	144	107	152	121	-24.5302979167064	-24.5241297337904	-23.6213906910341	-23.1619661647585	50.4468901945326	51.1277010092607	49.3222229237481	49.0965210517567	cistrans	0.225701871991362	ATAC
peak_10500	66.5516660425068	83.2343168841352	87.7037684338958	94.0032352963892	84.8702818360481	78	37	77	48	-21.0595032762796	-21.0098555798149	-20.2748945579496	-20.0679193431647	43.505300913679	44.0991527013097	42.6292306575791	42.9084274085693	trans	0.279196750990167	ATAC
peak_10501	59.6670109346612	76.3696309555467	58.4691789559305	42.6148000010298	35.0281581855547	52	36	46	36	-20.6039321792238	-20.4994869093411	-19.6278329845662	-19.6535503945938	42.5941587195675	43.0784153603621	41.3351075108122	42.0796895114274	trans	0.744582000615267	ATAC
peak_10502	644.862695101531	642.706220064096	617.086875197051	609.140964720602	164.08110136882	567	376	605	383	-27.8439640161586	-27.1557920386662	-27.6718802374576	-27.2068590482575	57.0742223934371	56.3910256190123	57.423202016595	57.1863068187548	cis	0.683196774424857	ATAC
peak_10503	21.8014078415108	53.2013159465606	35.5555817975253	21.3074000005149	7.12243148064311	33	19	34	17	-20.0868584566009	-20.0577039362054	-19.8568698655145	-19.8609489814483	41.5600112743217	42.1948494140906	41.7931812727089	42.4944866851363	cons	0.233169998387183	ATAC
peak_10504	197.360113091572	145.874575982505	217.284110984877	236.888152946901	98.8312927048323	127	105	148	101	-27.3116887443656	-26.6049159517015	-24.7264010156069	-24.6286883213828	56.0096718498512	55.2892734450827	51.5322435728936	52.0299653650055	trans	0.497721792111861	ATAC
peak_10505	234.078273666748	289.174894741789	297.876763059268	255.688800006179	84.5650642732191	269	150	286	123	-26.8818915575086	-26.6872642660303	-26.7736605736549	-26.6792924698053	55.150077476137	55.4539700737403	55.6267626889895	56.1311736618504	cons	0.303892597603294	ATAC
peak_10512	83.7633038121206	84.0924026252088	68.7407914752156	75.2025882371114	83.6634010552498	51	43	77	45	-21.230904196715	-19.8636258266039	-20.7508969585444	-19.7339668697019	43.8481027545498	41.8066931948876	43.5812354587685	42.2405224616436	cis	0.433829266755978	ATAC
peak_10518	30.9809479853049	30.8910866786481	30.8148375578553	32.5877882360816	65.1961103832182	26	13	25	12	-15.4819967464947	-15.4435165862308	-15.4676420870539	-15.4929064137711	32.3502878541094	32.9664747141415	33.0147257157876	33.758401549782	cons	0.616186860032144	ATAC
peak_1052	64.2567810065583	42.9042870536779	46.6173183567554	51.3884352953594	65.6932340892429	36	19	34	20	-18.4670954521142	-18.4126911443206	-18.404916203349	-18.3347392820655	38.3204852653482	38.904823830321	38.8892739483778	39.4420672863709	cons	0.568788683029609	ATAC
peak_10521	22.9488503594851	24.0264007500596	30.8148375578553	32.5877882360816	64.7107810024302	27	14	27	11	-16.2154335672404	-15.5017127063838	-15.2958864988303	-15.4900382740767	33.8171614956007	33.0828669544475	32.6712145393404	33.7526652703932	trans	0.411652415107149	ATAC
peak_10522	18.3590802875881	25.7425722322068	17.3827288787902	18.8006470592778	69.0561179362403	22	11	18	12	-15.1836848319671	-15.1308766534426	-14.861293754842	-14.7899205472877	31.753664025054	32.3411948485651	31.8020290513639	32.3524298168152	cons	0.0483650263099058	ATAC
peak_10523	531.26588582208	401.584126822426	424.296609450469	497.590458835553	61.658946210297	403	264	348	255	-30.2044808272113	-29.2885785054328	-30.1644115695733	-28.9974603675692	61.7952560155424	60.6565985525455	62.4082646808265	60.7675094573782	cis	0.110910904832735	ATAC
peak_10524	28.6860629493564	24.0264007500596	22.9135971584052	33.8411647067001	27.4467417021527	49	12	37	13	-17.4910628404502	-17.0045679809619	-17.454720423114	-17.1298588387613	36.3684200420203	36.0885775036036	36.9888823879078	37.0323063997624	cis	0.279842538416688	ATAC
peak_10525	30.9809479853049	19.7359720446919	29.2345894779653	37.6012941185557	58.882882403545	25	25	27	17	-18.2606363659863	-17.4508947113565	-17.5308742396281	-17.3392523267251	37.9075670930924	36.9812309643928	37.1411900209361	37.45109337569	cis	0.159959056543265	ATAC
peak_10527	99.8274990637602	118.415832268151	66.3704193553806	60.1620705896891	85.664241179065	61	33	94	55	-28.5636049756025	-19.5883761981308	-22.2920281662635	-19.7706238957591	58.5135043123248	41.2561939379414	46.6634978742069	42.3138365137579	cis	1.05764257581659	ATAC
peak_10528	24.0962928774593	39.4719440893837	44.2469462369204	36.3479176479372	57.5575328567882	44	25	28	16	-20.180331485879	-17.835874094572	-19.554742833651	-18.2192601759508	41.7469573328779	37.7511897308238	41.1889272089819	39.2111090741414	cis	1.45991934331764	ATAC
peak_10530	39.0130456111247	34.3234296429424	24.4938452382952	15.0405176474223	22.3644280864109	35	23	35	14	-20.2796114802027	-19.9328912936668	-17.9193315678126	-17.5405460641948	41.9455173215253	41.9452241290135	37.918104677305	37.8536808506293	cistrans	0.0644238266756432	ATAC
peak_10531	59.6670109346612	48.0528015001193	33.9753337176353	30.0810352948445	69.9675181968686	38	10	23	17	-22.1570687620027	-19.3508541455531	-18.6117206893222	-18.5944227116564	45.7004318851254	40.7811498327859	39.3028829203241	39.9614341455527	trans	0.658551225228535	ATAC
peak_10532	32.1283905032791	42.9042870536779	43.4568221969754	40.1080470597927	68.2650173751045	56	31	41	22	-18.9658813059996	-17.5666159563942	-18.8375028839049	-17.2079600174486	39.3180569731191	37.2126734544683	39.7544473094897	37.188508757137	cistrans	0.0241646973312868	ATAC
peak_10533	37.8656030931504	42.0462013126044	57.6790549159855	48.8816823541224	71.9783776209697	66	35	38	10	-21.8740581709631	-19.7906192314072	-20.6859528604795	-18.5811718861827	45.1344107030461	41.6606800044942	43.4513472626389	39.9349324946053	cistrans	1.72574750988895	ATAC
peak_10534	33.2758330212534	32.6072581607952	43.4568221969754	25.0675294123705	19.1525698876249	39	31	19	11	-20.9016234276206	-20.4764882673703	-20.8961938556674	-18.1149682560364	43.189541216361	43.0324180764203	43.8718292530146	39.0025252343125	cistrans	4.02989284210781	ATAC
peak_10535	43.6028156830217	40.3300298304573	23.7037211983502	21.3074000005149	65.4309570868469	22	17	24	20	-19.8789474962626	-16.9530891794709	-15.8054191191641	-15.8710242833484	41.144189353645	35.9856199006217	33.6902797800081	34.5146372889366	trans	0.824357508928514	ATAC
peak_10538	34.4232755392276	34.3234296429424	30.0247135179103	33.8411647067001	65.698345199893	42	16	27	16	-17.2656003864732	-17.1320672034289	-17.2252491585576	-16.8993662167414	35.9174951340664	36.3435759485376	36.529939858795	36.5713211557227	cons	0.426080814471177	ATAC
peak_10539	29.8335054673306	34.3234296429424	19.7531009986252	23.8141529417519	64.7334057617754	19	11	21	14	-16.6184873716484	-15.3159576346172	-15.2983830341364	-15.3557809795357	34.6232691044167	32.7113568109143	32.6762076099527	33.4841506813111	trans	0.0351492009616194	ATAC
peak_1054	97.5326140278116	74.6534594733996	77.4321559146107	67.6823294134002	84.005315053847	65	58	65	65	-20.7788292296561	-20.2280369926465	-20.1433640086133	-20.4925437032938	42.9439528204322	42.5355155269729	42.3661695589064	43.7576761288274	trans	0.169345968066423	ATAC
peak_10545	99.8274990637602	85.8085741073559	79.0124039945007	85.2296000020595	85.966645784995	74	53	70	43	-20.4738981156653	-20.4563084832277	-20.1241844670658	-19.7420908217562	42.3340905924505	42.9920585081351	42.3278104758115	42.2567703657523	cistrans	0.0710401100592009	ATAC
peak_10546	13.7693102156911	15.4455433393241	9.48148847934009	11.2803882355667	94.8363191583751	10	12	12	9	-13.5960339330303	-13.313670551961	-12.8587375620026	-12.8472109808257	28.5783622271805	28.7067826456017	27.7969166656849	28.4670106838911	trans	0.67009401820615	ATAC
peak_10547	86.0581888480691	113.26731782171	57.6790549159855	66.4289529427817	83.9169688513793	50	43	54	42	-24.3208323311384	-21.891026451731	-19.8051502822112	-19.8275440968925	50.0279590233966	45.8614944451417	41.6897421061023	42.4276769160248	trans	0.737934809922535	ATAC
peak_1055	71.1414361144038	47.1947157590457	64.7901712754906	55.148564707215	68.0907434270694	50	29	52	34	-19.7034386386979	-19.6288499129664	-19.6842673638154	-19.5356447360816	40.7931716385157	41.3371413676126	41.4479762693105	41.8438781944029	cons	0.543969729096943	ATAC
peak_10553	53.92979834479	34.3234296429424	35.5555817975253	26.320905882989	49.9758521052172	45	29	49	21	-20.407312081701	-20.1429390490269	-19.1023645184381	-19.1019708970072	42.2009185245219	42.3653196397337	40.2841705785561	40.9765305162541	trans	0.692359937698036	ATAC
peak_10554	72.288878632378	65.2145163215905	93.2346367135109	95.2566117670077	84.5376900480219	95	77	58	32	-24.8482211429419	-21.3367945213517	-22.7931261195901	-20.2137517165462	51.0827366470036	44.7530305843832	47.6656937808601	43.2000921553321	cistrans	1.55293842905111	ATAC
peak_10556	161.78939503437	157.029690616461	171.456916668067	135.3646588268	44.3136581643757	158	103	155	105	-23.336451861869	-23.3296987505733	-23.3016677870836	-23.3026462304142	48.0591980848578	48.7388390428264	48.682777115847	49.3778811830683	cons	0.623579030989177	ATAC
peak_1056	51.6349133088415	72.9372879912525	79.8025280344457	55.148564707215	21.485002154235	52	34	55	54	-22.7572486167078	-22.3724127972414	-22.709447354411	-21.7830372446975	46.9007915945355	46.8242671361626	47.4983362505019	46.3386632116348	cistrans	0.485603924527872	ATAC
peak_10560	122.776349423245	93.5313457770179	97.9753809531809	107.790376473193	88.9378966733886	90	53	74	66	-22.3959598491305	-22.3734195433111	-22.3302542484406	-22.3275555335099	46.1782140593809	46.8262806283021	46.739950038561	47.4276997892596	cons	0.561735979180071	ATAC
peak_10561	28.6860629493564	35.1815153840159	31.6049615978003	22.5607764711334	42.1931978964431	40	35	34	14	-19.5364257924582	-19.5355380435001	-19.3365234438958	-18.2445626132203	40.4591459460362	41.15051762868	40.7524884294715	39.2617139486804	cistrans	1.19743199735579	ATAC
peak_10563	68.8465510784553	178.4818341433	123.259350231421	125.337647061852	75.5085733646615	151	53	97	26	-33.6384736045896	-33.4651255184566	-33.6380908334899	-30.7645012626547	68.6632415702992	69.0096925785931	69.3556232086596	64.3015912475492	cistrans	4.36165032274995	ATAC
peak_10564	366.034163233787	429.900956277853	365.827430494538	320.864376478342	111.235420417413	373	192	351	192	-27.3349160163635	-27.3316412964726	-26.4063375678685	-26.205004128674	56.0561263938469	56.7427241346249	54.8921166774168	55.1825969795878	trans	0.29048030217109	ATAC
peak_10569	40.1604881290989	60.0660018751491	41.8765741170854	41.3614235304112	63.7628883073845	51	8	52	30	-21.7720871855394	-20.9335621291613	-21.3112827683056	-20.6361749250036	44.9304687321986	43.9465658000025	44.702007078291	44.044938572247	cis	0.098372772244474	ATAC
peak_1057	92.9428439559146	71.2211165091054	75.8519078347207	88.9897294139151	84.7201648254277	68	48	70	37	-20.7250738033229	-20.603195264168	-20.7185205056133	-20.5408019792059	42.8364419677656	43.2858320700159	43.5164825529064	43.8541926806517	cons	0.44939010225022	ATAC
peak_10571	742.395309129343	670.16496377845	820.938877502863	719.438094135032	90.2926024593753	710	433	606	454	-31.9563545205597	-31.3700060665364	-31.6535881662037	-31.3594183408668	65.2990034022392	64.8194536747526	65.3866178740873	65.4914254039733	cis	0.479549727486642	ATAC
peak_10573	51.6349133088415	53.2013159465606	41.8765741170854	42.6148000010298	72.3683834147634	31	26	44	20	-18.9411709085929	-18.2888317606514	-18.3038319599996	-18.210363622184	39.2686361783057	38.6571050629826	38.687105461679	39.1933159666077	cis	0.0300003986963588	ATAC
peak_10574	6.88465510784553	21.452143526839	19.7531009986252	25.0675294123705	59.1096865529004	27	18	11	6	-21.0709509425044	-17.534494056057	-19.5404173168599	-16.726328668597	43.5281962461286	37.1484296537938	41.1602761753996	36.2252460594338	cistrans	0.923183594360033	ATAC
peak_10575	49.340028272893	30.8910866786481	52.1481866363705	66.4289529427817	48.6530713029639	51	27	45	24	-21.1243064474497	-19.5296362335649	-19.2906083230693	-19.8596094322422	43.6349072560194	41.1387140088096	40.6606581878184	42.4918075867242	trans	0.478055820991251	ATAC
peak_10577	25.2437353954336	29.174915196501	16.5926048388452	22.5607764711334	65.818985444923	25	17	14	12	-17.3862529913553	-17.3270657909029	-16.6141788956694	-15.6580987084589	36.1588003438304	36.7335731234856	35.3077993330187	34.0887861391575	cistrans	1.21901319386119	ATAC
peak_1058	35.5707180572019	37.7557726072366	29.2345894779653	31.3344117654631	65.7986750609854	23	9	20	16	-17.0668248968933	-16.4966942857778	-16.5739996500715	-16.5577246874403	35.5199441549064	35.0728301132355	35.2274408418228	35.8880380971203	cis	0.154610728587286	ATAC
peak_10580	28.6860629493564	32.6072581607952	22.1234731184602	16.2938941180408	65.1062143932727	27	9	15	14	-18.8573020859609	-17.4804571357833	-16.7486452207538	-16.6727237235932	39.1008985330417	37.0403558132464	35.5767319831874	36.1180361694262	trans	0.541304186238818	ATAC
peak_10581	16.0641952516396	24.0264007500596	22.9135971584052	23.8141529417519	67.1718410447136	26	19	9	16	-17.6204086273041	-16.8581244078591	-17.4073799601054	-16.333179192165	36.6271116157281	35.795690357398	36.8942014618907	35.4389471065698	cistrans	0.35674325082821	ATAC
peak_10582	26.3911779134079	12.8712861161034	26.8642173581302	12.5337647061852	5.03747147270728	15	12	15	16	-17.8033696200003	-17.6997158140224	-17.7958645664914	-17.6913052076894	36.9930336011205	37.4788731697245	37.6711706746627	38.1551991376185	cons	0.485839568604064	ATAC
peak_10583	102.122384099709	102.112203187754	112.197613672191	125.337647061852	91.3535747409897	116	54	86	54	-22.4629810496939	-21.0668577935198	-21.9025321210656	-21.0573391935424	46.3122564605077	44.2131571287194	45.884505783811	44.8872671093246	cis	0.674109980605266	ATAC
peak_10588	69.9939935964295	102.970288928827	111.407489632246	101.5234941201	76.9142900323976	120	60	97	66	-23.717839461513	-22.6530308621258	-22.7955227601111	-22.6993721355796	48.8219732841458	47.3855032659314	47.6704870619021	48.1713329933989	cis	0.284983795970646	ATAC
peak_1059	19.5065228055623	18.0198005625447	22.1234731184602	12.5337647061852	19.2993321134836	16	13	16	10	-15.4326036218458	-15.4214341807703	-15.4010147163489	-15.8005706077951	32.2515016048114	32.9223099032204	32.8814709743776	34.37372993783	cons	0.629969369566176	ATAC
peak_10590	859.434445962717	674.455392483817	606.815262677766	664.289529427817	168.263642095201	678	397	751	442	-34.2536327237008	-30.1682980984151	-31.875748840994	-30.1079446052933	69.8935598085216	62.4160377385099	65.8309392236679	62.9884779328263	cis	0.572440194316357	ATAC
peak_10594	37.8656030931504	41.1881155715308	32.3950856377453	37.6012941185557	67.1946725621949	32	33	36	21	-18.1247263958032	-18.1243021536494	-17.94969756606	-17.7223214612547	37.6357471527263	38.3280458489787	37.9788366737999	38.2172316447492	cons	0.343089521073651	ATAC
peak_10596	50.4874707908672	74.6534594733996	47.4074423967004	48.8816823541224	67.516042741746	52	33	54	37	-20.2849796287276	-19.469687414029	-19.228726522042	-19.6144857436656	41.9562536185751	41.0188163697378	40.5368945857639	42.0015602095709	trans	0.481921783973903	ATAC
peak_10597	193.917785537649	133.003289866402	151.703815669441	136.618035297419	87.1458104858234	133	90	126	103	-24.7392974936194	-24.4372185884854	-24.3012187300821	-24.5357654306379	50.8648893483587	50.9538787186506	50.6818790018441	51.8441195835155	trans	0.183010346514635	ATAC
peak_10598	278.828531867744	253.993379357773	287.605150539983	254.43542353556	117.056959495872	235	158	210	141	-25.2746317502186	-24.3630415017172	-25.2628631039532	-24.1015821987731	51.9355578615571	50.8055245451142	52.6051677495861	50.975753119786	cis	0.170228574671796	ATAC
peak_10599	29.8335054673306	33.4653439018688	71.9012876349957	48.8816823541224	25.288886816934	61	29	37	27	-23.9577008603252	-20.0007089009647	-20.5985497259448	-19.4645340214249	49.3016960817703	42.0808593436093	43.2765409935695	41.7016567650897	cistrans	0.37920257851961	ATAC
peak_1060	30.9809479853049	54.0594016876342	69.5309155151606	67.6823294134002	63.0922492452684	48	34	56	45	-24.2086274356168	-23.0313664586449	-20.8087411213631	-19.8221986663243	49.8035492323535	48.1421744589696	43.6969237844061	42.4169860548884	cistrans	1.27993772951767	ATAC
peak_10600	391.277898629221	350.957068099086	387.160779573054	396.066964715453	132.515905231963	352	249	341	236	-25.8060925276331	-25.4149846073152	-25.6513923769054	-25.5984924791678	52.9984794163861	52.9094107563103	53.3822262954907	53.9695736805755	cis	0.0890686600758386	ATAC
peak_10601	37.8656030931504	42.9042870536779	38.7160779573054	35.0945411773186	67.7930976417162	38	18	28	22	-17.5077978360138	-17.5048616489191	-17.4071706046689	-17.2442694983672	36.4018900331476	37.0891648395181	36.8937827510176	37.2611277189742	cons	0.491892717870044	ATAC
peak_10602	222.603848487005	179.339919884374	257.580437022072	309.583988242775	59.1499213995958	213	127	174	121	-29.4381827520126	-26.2043806413004	-26.6174186681845	-25.4502727624321	60.2626598651451	54.4882028242806	55.3142788780489	53.673134247104	cistrans	0.815068577176618	ATAC
peak_10603	14.9167527336653	12.8712861161034	24.4938452382952	27.5742823536075	69.2040481998015	27	17	18	11	-18.5330639780824	-14.4173945350961	-15.6847686153466	-14.2614202278388	38.4524223172847	30.914230611872	33.448978772373	31.2954291779175	cis	0.38119856604547	ATAC
peak_10604	55.0772408627642	50.62705872334	41.8765741170854	61.4154470603076	26.780447973172	64	27	31	25	-21.5746612496039	-21.4035607777748	-21.5673646431531	-20.5664286576409	44.5356168603277	44.8865630972295	45.214170827986	43.9054460375216	cistrans	0.630170822806043	ATAC
peak_10605	44.7502582009959	33.4653439018688	41.8765741170854	31.3344117654631	52.0744010182739	39	28	17	16	-20.0841366270585	-20.0244599331944	-20.036131261799	-17.4833430495145	41.554567615237	42.1283614080686	42.1517040652779	37.7392748212687	cistrans	3.81529279396825	ATAC
peak_10608	37.8656030931504	20.5940577857654	31.6049615978003	47.6283058835039	12.4926986288274	24	9	20	17	-20.2453888757065	-20.2261947379776	-19.8222280988441	-19.6970971641497	41.8770721125328	42.531831017635	41.723897739368	42.1667830505392	trans	0.153174373164795	ATAC
peak_10609	213.424308343211	157.887776357535	252.049568742457	236.888152946901	100.991966045948	221	149	192	133	-28.4257595420565	-24.9995887727337	-25.820905823914	-24.5103180834955	58.2378134452329	52.0786190871472	53.7212531895078	51.7932248892307	cistrans	0.285394197916503	ATAC
peak_10610	72.288878632378	58.349830393002	81.3827761143357	87.7363529432966	82.8974793883311	64	39	67	34	-20.6587432375962	-19.9473161657156	-19.3067570275625	-19.6492950802101	42.7037808363122	41.9740738731111	40.6929555968047	42.07117888266	trans	1.28111827630637	ATAC
peak_10611	60.8144534526355	36.0396011250895	60.8395510757656	67.6823294134002	63.8639373540668	38	24	47	28	-21.4011028109238	-21.3700302922949	-20.1921713402622	-19.9471801736478	44.1884999829674	44.8195021262696	42.4637842222043	42.6669490695354	trans	0.203164847331081	ATAC
peak_10613	164.084280070318	113.26731782171	185.679149387077	177.97945882783	88.6046447451453	144	114	107	74	-28.6284150210291	-23.8926559421647	-26.5128705429242	-23.8031677310523	58.643124403178	49.8647534260091	55.1051826275282	50.3789241843445	cis	0.514170758335325	ATAC
peak_10614	27.5386204313821	34.3234296429424	26.8642173581302	46.3749294128853	19.1744786559494	36	16	15	14	-20.2139656412587	-19.3960538122052	-20.0512335016895	-18.9208779097447	41.8142256436373	40.8715491660902	42.1819085450589	40.6143445417292	cistrans	0.257204624361044	ATAC
peak_10616	73.4363211503523	57.4917446519284	102.716125192851	71.4424588252558	28.1450926968238	65	44	76	41	-22.4288277417666	-22.3986603196734	-21.5558744872276	-21.4169087732343	46.2439498446532	46.8767621810266	45.1911905161351	45.6064062687083	trans	0.415215752573225	ATAC
peak_10617	64.2567810065583	52.3432302054871	49.7778145165355	43.8681764716483	75.1043762687445	48	32	41	29	-18.908301726134	-18.8813200628034	-18.2172254374878	-18.6804274694713	39.202897813388	39.8420816672866	38.5138924166555	40.1334436611823	trans	0.689005396732483	ATAC
peak_10618	127.366119495142	103.828374669901	143.012451230046	102.776870590719	30.9630568521597	99	61	89	63	-23.09469308352	-22.9447524134729	-23.0452153061074	-22.9439737769864	47.5756805281599	47.9689463686256	48.1698721538947	48.6605362762126	cons	0.393265840465673	ATAC
peak_10619	203.097325681443	214.52143526839	183.308777267242	185.499717651541	106.61991489919	186	83	171	140	-26.2450284380523	-25.339103701588	-25.6848608508275	-25.2904469231766	53.8763512372244	52.7576489448559	53.4491632433348	53.353482568593	cis	0.595833623737121	ATAC
peak_10620	17.2116377696138	30.8910866786481	22.1234731184602	23.8141529417519	55.7711737537658	27	11	24	11	-16.2319723477222	-16.2193627559613	-16.2133512581806	-16.1631827481489	33.8502390565642	34.5181670536024	34.506144058041	35.0989542185375	cons	0.655905001476768	ATAC
peak_10622	50.4874707908672	66.9306878037376	61.6296751157106	52.6418117659779	77.5377705225224	55	37	66	29	-19.7582075792437	-19.7192084426081	-19.740945924315	-19.7180103854855	40.9027095196072	41.517858426896	41.5613333903098	42.2086094932109	cons	0.615148907288756	ATAC
peak_10623	150.314969854627	183.630348589742	165.926048388452	172.965952945356	102.145791852365	142	96	150	96	-22.6000026899071	-22.5704936843793	-22.588656882085	-22.596400924706	46.5862997409341	47.2204289104384	47.2567553058498	47.9653905716518	cons	0.634129169504263	ATAC
peak_10624	109.007039207554	98.6798602234593	102.716125192851	99.0167411788633	89.4735634875333	113	79	95	64	-21.6651599173264	-20.9386861429586	-21.6434332601638	-20.3104861673173	44.7166141957727	43.9568138275971	45.3663080620074	43.3935610568745	cistrans	0.563252770722642	ATAC
peak_10625	117.039136833374	115.84157504493	93.2346367135109	78.9627176489669	89.2174879361753	96	63	71	61	-23.8443505533052	-23.0890778732802	-21.6776285700715	-20.7529771627374	49.0749954677303	48.2575972882403	45.4346986818228	44.2785430477146	cistrans	1.15615563410817	ATAC
peak_10626	149.167527336653	94.3894315180915	116.938357911861	145.391670591749	37.1484348935478	112	74	55	58	-26.8652722860881	-26.2253790480815	-26.783966515963	-25.1206169146075	55.1168389332961	54.5301996378428	55.6473745736058	53.0138225514548	cistrans	1.516377086388	ATAC
peak_10627	43.6028156830217	27.4587437143539	37.1358298774153	36.3479176479372	58.4006154576322	28	23	16	20	-18.8394847520637	-18.2865671355565	-18.8308920182979	-17.7544218284555	39.0652638652472	38.6525758127928	39.7412255782757	38.2814323791509	cistrans	0.371143433641933	ATAC
peak_10629	24.0962928774593	25.7425722322068	26.8642173581302	18.8006470592778	42.5484241203788	19	12	11	15	-16.4468570853392	-16.4374552074775	-16.3935540575464	-16.2060140307884	34.2800085317982	34.9543519566349	34.8665496567727	35.1846167838166	cons	0.586541124974509	ATAC
peak_1063	43.6028156830217	44.6204585358251	30.8148375578553	27.5742823536075	66.9460467706708	54	31	20	23	-21.3083629377131	-20.1864565919395	-19.3298839124676	-17.8021209575995	44.0030202365461	42.4523547255587	40.7392093666151	38.3768306374387	cistrans	2.36237872917634	ATAC
peak_10630	84.9107463300948	72.079202250179	76.6420318746657	96.5099882376262	53.3146598713742	89	64	61	59	-22.4978251402564	-21.3228781129186	-22.3266190814124	-21.1082300202165	46.3819446416326	44.725197767517	46.7326797045046	44.9890487626728	cis	0.26385099515575	ATAC
peak_10631	61.9618959706098	66.072602062664	83.7531482341708	73.9492117664928	81.9652480006572	61	49	70	40	-20.4041816967583	-20.0452500228772	-19.5524072162513	-19.5528366508965	42.1946577546364	42.1699415874341	41.1842559741824	41.8782620240327	trans	0.694006049850316	ATAC
peak_10634	36.7181605751761	35.1815153840159	40.2963260371954	31.3344117654631	66.6455833559549	46	15	51	10	-17.0592950951561	-17.0550184084498	-17.0534567652984	-17.0648160772153	35.504884551432	36.1894783585795	36.1863550722767	36.9022208766704	cons	0.681470520844613	ATAC
peak_10636	17.2116377696138	21.452143526839	24.4938452382952	36.3479176479372	26.0179686843909	26	23	19	17	-18.4890319563958	-16.2844737448599	-17.197113000031	-16.2694931291659	38.3643582739114	34.6483890313997	36.4736675417418	35.3115749805716	cis	0.663185949171897	ATAC
peak_10637	56.2246833807385	46.3366300179722	52.9383106763155	56.4019411778335	75.3077476651085	56	35	45	33	-18.5605094745781	-18.0539165255688	-18.4849706245002	-18.8000554155373	38.5073133102762	38.1872745928175	39.0493827906803	40.3726995533144	cis	0.320038717458644	ATAC
peak_10638	68.8465510784553	80.6600596609145	75.0617837947757	78.9627176489669	83.1404244879315	66	43	70	37	-19.323793196781	-19.2941606405037	-19.3030384135506	-19.6943953803146	40.0338807546818	40.6677628226873	40.6855183687811	42.1613794828691	cons	0.633882068005505	ATAC
peak_10639	83.7633038121206	60.0660018751491	49.7778145165355	55.148564707215	73.5708505424038	63	43	58	41	-21.2039927498901	-20.7799254603113	-19.4081668252717	-19.6717088573306	43.7942798609001	43.6392924623024	40.8957751922232	42.116006436901	trans	1.22023124467783	ATAC
peak_10641	42.4553731650474	30.8910866786481	22.9135971584052	28.827658824226	65.1851133473614	26	17	23	14	-17.6493940252938	-17.4412515634465	-16.4454684965282	-16.6020971185743	36.6850824117075	36.9619446685727	34.9703785347361	35.9767829593884	trans	1.00640442465226	ATAC
peak_10642	84.9107463300948	81.5181454019881	62.4197991556556	65.1755764721632	82.5223336542667	70	44	55	41	-21.0428698319445	-20.9154059326176	-19.5954101287544	-19.0153515854653	43.4720340250089	43.910253406915	41.2702617991886	40.8032918931703	cistrans	0.466969906018278	ATAC
peak_10643	41.3079306470732	37.7557726072366	60.8395510757656	48.8816823541224	72.294422143886	55	35	49	25	-20.1646408853599	-17.9651541816069	-18.5946471277024	-17.8140453838028	41.7155761318397	38.0097499048937	39.2687357970846	38.4006794898454	cis	0.390929584951706	ATAC
peak_10644	161.78939503437	122.706260973519	75.8519078347207	97.7633647082448	41.1818945157335	79	69	113	91	-28.4782049159571	-22.7623742618241	-24.8523716265753	-22.5130161371162	58.3427041930342	47.604190065328	51.7841847948304	47.7986209964722	cis	0.194430931144211	ATAC
peak_10645	21.8014078415108	28.3168294554274	25.2839692782402	32.5877882360816	64.7292011062567	17	14	29	16	-17.280359656723	-17.2424499139539	-17.0710119450928	-15.9958010687051	35.9470136745659	36.5643413695877	36.2214654318655	34.76419085965	cistrans	1.18282281491592	ATAC
peak_10646	18.3590802875881	12.8712861161034	17.3827288787902	13.7871411768037	79.2177085214693	13	9	9	18	-15.1851817541673	-15.1469938341135	-15.1851817522778	-15.0692579137758	31.7566578694546	32.3734292099068	32.4498050462355	32.9111045497914	cons	0.616771340452235	ATAC
peak_10648	73.4363211503523	49.7689729822664	37.1358298774153	43.8681764716483	66.0531593694063	49	39	34	23	-23.3416571392413	-22.1441717299753	-20.8733477775146	-18.8700072178102	48.0696086396024	46.3677850016304	43.8261370967091	40.5126031578601	cistrans	3.31353393884898	ATAC
peak_10650	22.9488503594851	28.3168294554274	12.6419846391201	8.77363529432966	72.2432200496089	21	12	20	10	-18.9893653798754	-16.9275228880316	-14.2270151281153	-14.1881600487754	39.3650251208707	35.934487317743	30.5334717979105	31.1489088197906	trans	0.615437021880155	ATAC
peak_10651	49.340028272893	57.4917446519284	60.0494270358205	78.9627176489669	40.3241701456213	55	36	53	19	-22.1984292378758	-20.5795984978165	-21.3108419872966	-20.5794805976397	45.7831528368714	43.2386385373129	44.701125516273	43.9315499175192	cis	0.69291138020629	ATAC
peak_10654	24.0962928774593	24.8844864911332	21.3333490785152	33.8411647067001	21.8703218222522	24	15	18	9	-17.5827400042404	-16.6281600643084	-17.5035862944493	-17.5212627489054	36.5517743696008	35.3357616702966	37.0866141305785	37.8151142200507	cis	1.21601269930419	ATAC
peak_10655	61.9618959706098	49.7689729822664	72.6914116749407	88.9897294139151	81.0964673169741	59	31	48	28	-22.0520190606061	-19.351167532584	-19.5546591789079	-18.9652741730497	45.4903324823321	40.7817766068479	41.1887598994957	40.7031370683392	cistrans	0.078639538508682	ATAC
peak_10659	27.5386204313821	32.6072581607952	30.8148375578553	50.1350588247409	20.5636542436374	37	12	25	23	-20.4990893219607	-20.268399582792	-19.9789740602734	-19.9570883440607	42.3844730050413	42.6162407072639	42.0373896622267	42.6867654103612	trans	0.347083342814557	ATAC
peak_10663	44.7502582009959	34.3234296429424	22.1234731184602	27.5742823536075	65.4191459365586	21	12	26	12	-18.5577265052693	-16.6465817876197	-16.3445674046122	-16.2480638694585	38.5017473716585	35.3726051169192	34.7685763509042	35.2687164611567	trans	0.500140110252445	ATAC
peak_10666	111.301924243503	113.26731782171	109.827241552356	121.577517649997	92.1378621855707	125	73	84	57	-22.9812268411817	-22.1167479562276	-22.9498573903592	-20.6639492489786	47.3487480434833	46.312937454135	47.9791563223983	44.100487220197	cistrans	2.21245023393803	ATAC
peak_10667	146.872642300705	163.89437654505	178.568033027572	156.672058827315	101.037152041364	212	136	182	118	-24.156041466805	-22.5326843994002	-23.9702427973701	-22.6019119801144	49.69837729473	47.1448103404803	50.01992713642	47.9764126824685	cis	0.831602341988258	ATAC
peak_1067	26.3911779134079	36.0396011250895	32.3950856377453	22.5607764711334	33.0695775630397	29	19	10	12	-19.1313562588609	-19.1180713457198	-19.0201260864737	-17.0416935978323	39.6490068788418	40.3155842331194	40.1196937146272	36.8559759179045	cistrans	2.79303096093731	ATAC
peak_10670	79.1735337402236	87.524745589503	50.5679385564805	58.9086941190706	81.2960357963314	45	36	54	37	-22.1598854160529	-19.5430812323898	-18.9399059438882	-19.3965978690331	45.7060651932256	41.1656040064594	39.9592534294561	41.565784460306	trans	1.20635057700328	ATAC
peak_10672	33.2758330212534	30.8910866786481	41.0864500771404	52.6418117659779	68.1803884590477	37	19	63	23	-20.8307998540692	-20.1191308614585	-19.0109385308667	-17.3893998565506	43.0478940692584	42.3177032645969	40.1013186034133	37.5513884353409	cistrans	2.54993016807236	ATAC
peak_10673	139.987987192859	122.706260973519	180.148281107462	177.97945882783	99.9731121139043	150	100	150	83	-25.4308214147263	-23.3808310072255	-22.54733747226	-22.4317196414256	52.2479371905725	48.8411035561308	47.1741164861997	47.636028005091	trans	0.461911518891242	ATAC
peak_10674	18.3590802875881	33.4653439018688	22.9135971584052	33.8411647067001	16.9204308437174	29	14	29	9	-18.0761547705011	-17.8504374396475	-18.004132682331	-17.8505301436832	37.5386039021221	37.7803164209749	38.0877069063419	38.4736490096062	cons	0.241712518852772	ATAC
peak_10677	27.5386204313821	26.6006579732803	26.8642173581302	32.5877882360816	64.7358461798412	25	10	18	16	-16.6043835857859	-16.5505397895502	-16.529082053453	-16.5281536495909	34.5950615326916	35.1805211207803	35.1376056485859	35.8288960214216	cons	0.542544115894223	ATAC
peak_10679	22.9488503594851	36.0396011250895	29.2345894779653	37.6012941185557	58.3786927959451	17	17	31	15	-18.6772304266749	-18.6770669628948	-18.5121074947748	-18.0600226893579	38.7407552144697	39.4335754674694	39.1036565312295	38.8926341009556	cons	0.151878886485868	ATAC
peak_10680	44.7502582009959	27.4587437143539	31.6049615978003	42.6148000010298	36.0981506747917	39	18	42	24	-18.8161504481095	-18.6671121738224	-18.7958697722176	-18.4705363718865	39.0185952573389	39.4136658893247	39.6711810861151	39.7136614660128	cons	0.395070631985867	ATAC
peak_10681	79.1735337402236	76.3696309555467	90.8642645936758	100.270117649482	85.7770837423526	80	50	68	55	-20.9387659891922	-20.184915532538	-19.9805628679989	-19.9587984622568	43.2638263395043	42.4492726067559	42.0405672776776	42.6901856467533	trans	0.408705329078344	ATAC
peak_10682	50.4874707908672	35.1815153840159	75.0617837947757	58.9086941190706	48.5412286543127	59	27	42	27	-22.8557621003907	-19.8912815145413	-20.2398177692406	-19.4808966011313	47.0978185619012	41.8620045707624	42.5590770801611	41.7343819245023	cistrans	0.127622646260022	ATAC
peak_10683	29.8335054673306	31.7491724197217	45.0370702768654	50.1350588247409	68.0448062193322	34	16	44	17	-19.2478610635357	-18.6586766672709	-17.0219216427225	-16.9585191205554	39.8820164881912	39.3967948762217	36.1232848271249	36.6896269633507	trans	0.566342136225771	ATAC
peak_10686	25.2437353954336	24.0264007500596	28.4444654380203	36.3479176479372	64.7438687766748	25	15	29	12	-16.5259399993155	-16.2417332134265	-15.82548553719	-15.9106282733006	34.438174359751	34.5629079685329	33.7304126160598	34.5938452688409	trans	0.707761743691194	ATAC
peak_10688	34.4232755392276	34.3234296429424	42.6666981570304	33.8411647067001	66.8118951355425	42	23	36	16	-17.5557869526079	-16.7122368342249	-17.3724389069363	-16.6724537393428	36.4978682663358	35.5039152101296	36.8243193555525	36.1174962009253	cis	0.613580990795711	ATAC
peak_10690	305.219709781152	235.115493054155	377.679291093713	402.333847068546	120.41911673234	263	248	233	219	-33.4710742627262	-27.8974376588362	-27.5637896852544	-25.9781801296129	68.3284428865723	57.8743168593522	57.2070209121887	54.7289489814656	cistrans	2.4780719307231	ATAC
peak_10691	28.6860629493564	23.1683150089861	22.9135971584052	28.827658824226	64.861146711563	17	11	18	15	-15.5504217685581	-15.4559190507831	-15.5539405194431	-15.595268180534	32.4871378982361	32.991279643246	33.1873225805661	33.9631250833079	cons	0.504141745009839	ATAC
peak_10693	114.744251797425	78.9438881787674	176.987784947682	196.780105887108	85.934433374598	141	130	102	92	-36.991353327319	-24.8426540637108	-25.8580999033021	-23.0144839524267	75.3690010157578	51.7647496691013	53.7956413482841	48.8015566270932	cistrans	2.96319304200819	ATAC
peak_10694	50.4874707908672	41.1881155715308	52.1481866363705	56.4019411778335	73.8274821512841	39	33	50	29	-18.8514751184189	-18.8154082460363	-18.3999065701636	-18.3198550557566	39.0892445979577	39.7102580337524	38.879254682007	39.4122988337529	trans	0.209989915950715	ATAC
peak_10696	130.808447049065	151.023090428946	115.358109831971	105.283623531956	94.5513682764199	109	77	104	84	-22.9546683811615	-22.2424338941064	-21.2867084336092	-21.3751988204294	47.2956311234428	46.5643093298926	44.6528584088983	45.5229863630985	trans	0.8701279542002	ATAC
peak_10697	40.1604881290989	54.9174874287078	53.7284347162605	40.1080470597927	41.042954640809	74	29	30	22	-21.6301772324348	-21.4776659838083	-21.6289474608376	-20.0440814289551	44.6466488259895	45.0347735092964	45.337336463355	42.8607515801499	cistrans	1.78589724583955	ATAC
peak_10698	34.4232755392276	36.897686866163	49.7778145165355	41.3614235304112	68.743971743959	32	29	23	16	-19.3962474297863	-17.0621059150718	-18.6163752221266	-16.8389073857526	40.1787892206925	36.2036533718235	39.3121919859331	36.4504034937451	cis	0.246750121921551	ATAC
peak_107	19.5065228055623	40.3300298304573	17.3827288787902	18.8006470592778	53.7100080952244	25	17	27	9	-20.3086493385285	-19.6326034600478	-18.2030665945428	-17.9782124941632	42.0035930381769	41.3446484617754	38.4855747307654	38.7290137105662	trans	0.24343897980075	ATAC
peak_10700	17.2116377696138	8.58085741073559	25.2839692782402	17.5472705886593	31.9176642353255	13	14	11	11	-16.668913549492	-15.2810255353098	-15.2829193453138	-15.4363580840507	34.724121460104	32.6414926122994	32.6452802323075	33.6453048903411	cis	0.0037876200081115	ATAC
peak_10704	21.8014078415108	31.7491724197217	32.3950856377453	41.3614235304112	65.3218633374016	32	21	25	21	-18.1048016051213	-17.0348856627348	-17.1375129026463	-17.1000769445861	37.5958975713625	36.1492128671494	36.3544673469724	36.9727426114121	cis	0.205254479822933	ATAC
peak_10705	73.4363211503523	45.4785442768986	71.9012876349957	76.4559647077299	67.7424553431301	67	36	62	37	-21.2248374163895	-20.6715993990155	-20.3606300171209	-20.354699957291	43.835969193899	43.4226403397109	42.8007015759217	43.4819886368218	trans	0.621938763789245	ATAC
peak_10707	219.161520933083	167.326719509344	324.740980417398	313.344117654631	110.146370359878	107	81	248	186	-38.8002663371946	-30.3671181550499	-29.2597482974054	-24.6812769045895	78.9868270355091	62.8136778517796	60.5989381364907	52.1351425314187	cistrans	8.46379560507193	ATAC
peak_10709	9.17954014379404	18.8778863036183	12.6419846391201	6.26688235309261	7.17762851132582	22	11	23	10	-15.8357636949826	-15.7644006267279	-15.5032504181883	-15.527494979267	33.0578217510851	33.6082427951356	33.0859423780564	33.8275786807738	cons	0.0281206269712158	ATAC
peak_10711	346.527640428225	259.141893804215	343.703957376078	309.583988242775	114.730972361814	286	171	233	181	-28.4945111382417	-27.907123455854	-28.2502780206676	-27.9038090542909	58.3753166376034	57.8936884533879	58.5799975830151	58.5802068308216	cis	0.481628184215481	ATAC
peak_10712	201.949883163469	186.204605812962	208.592746545482	209.313870593293	107.364981706339	176	121	140	96	-24.958169335611	-23.0815118088246	-24.7640003226008	-22.5703114973109	51.3026330323419	48.2424651593291	51.6074421868814	47.9132117168616	cistrans	0.329253442467547	ATAC
peak_10713	40.1604881290989	45.4785442768986	41.8765741170854	40.1080470597927	69.4128621133084	32	28	31	17	-17.9713310236211	-17.7423640183041	-17.9544082406098	-17.3334388482818	37.3289564083622	37.5641695782881	37.9882580228995	37.4394664188033	cons	0.11051001044116	ATAC
peak_10714	60.8144534526355	32.6072581607952	44.2469462369204	40.1080470597927	57.8000434862985	38	34	39	21	-21.0423586544196	-21.0024037186982	-20.8835248719656	-20.3898690180949	43.4710116699591	44.0842489790763	43.846491285611	43.5523267584295	cons	0.0813150884703902	ATAC
peak_10715	42.4553731650474	35.1815153840159	41.0864500771404	28.827658824226	30.5848971932258	43	17	26	16	-19.0366944398573	-18.8917629635769	-18.9583977325649	-17.9130981519977	39.4596832408344	39.8629674688337	39.9962370068097	38.5987850262351	cistrans	0.86089821459931	ATAC
peak_10716	52.7823558268157	53.2013159465606	37.1358298774153	40.1080470597927	71.5331649348211	38	28	42	26	-18.5255686821384	-17.7284246158704	-17.1085025335408	-17.0941534777604	38.4374317253967	37.5362907734206	36.2964466087615	36.9608956777605	trans	0.664449068999019	ATAC
peak_10717	304.072267263177	322.640238643658	278.913786100588	298.303600007208	121.501041155383	232	195	219	180	-25.0842065252375	-24.9364363226064	-24.7149248813606	-24.6996723814839	51.5547074115949	51.9523141868926	51.509291304401	52.1719334852077	trans	0.0454161071939438	ATAC
peak_10718	35.5707180572019	33.4653439018688	60.8395510757656	86.4829764726781	28.0268509838935	50	41	32	18	-26.8051300373345	-19.5016178372302	-21.7592534980789	-19.5019423216484	54.9965544357889	41.0826772161403	45.5979485378377	41.7764733655366	cis	0.693796149396285	ATAC
peak_1072	126.218676977168	64.3564305805169	95.6050088333459	121.577517649997	28.5475975835758	101	61	60	54	-26.7637961714681	-25.5498097483444	-26.5533004524672	-25.2334206862373	54.913886704056	53.1790610383687	55.1860424466142	53.2394300947144	cis	0.0603690563457349	ATAC
peak_10726	40.1604881290989	39.4719440893837	45.8271943168104	57.655317648452	71.5176943278291	36	32	39	17	-20.2634206191242	-18.8365684446823	-19.2169452130738	-18.8248731651136	41.9131355993684	39.7525784310444	40.5133319678274	40.4223350524671	cis	0.669756621422636	ATAC
peak_10729	22.9488503594851	23.1683150089861	23.7037211983502	31.3344117654631	64.9991505176102	22	24	17	11	-17.4459795960898	-16.128319105761	-17.1566581802727	-15.6838169790376	36.2782535532996	34.3360797532018	36.3927579022252	34.1402226803149	cistrans	0.195857072886895	ATAC
peak_1073	32.1283905032791	28.3168294554274	33.9753337176353	50.1350588247409	25.1041988983257	34	34	35	16	-20.8328418837541	-19.432515088603	-20.003591405771	-19.431568071618	43.0519781286282	40.9444717188859	42.0866243532219	41.6357248654757	cis	0.691253146589801	ATAC
peak_10731	44.7502582009959	36.897686866163	43.4568221969754	42.6148000010298	69.425531104161	38	28	33	15	-18.7034306673657	-18.0113251467285	-18.6737565682213	-17.5678595504672	38.7931556958514	38.1020918351368	39.4269546781224	37.9083078231742	cistrans	0.193784011962606	ATAC
peak_10732	45.8977007189702	27.4587437143539	41.8765741170854	37.6012941185557	57.4099387543017	30	33	30	18	-19.9335643231212	-19.3738042118541	-19.8374101587185	-19.1818089475721	41.2534230073623	40.8270499653879	41.7542618591168	41.1362066173839	cis	0.309156651995949	ATAC
peak_10735	55.0772408627642	49.7689729822664	33.1852096776903	36.3479176479372	70.3203224773855	28	23	47	41	-21.8112857810034	-17.0068218194114	-19.4839630582371	-16.893202497463	45.0088659231267	36.0930851805026	41.0473676581541	36.5589937171658	cis	0.465908536663164	ATAC
peak_10736	17.2116377696138	22.3102292679125	27.6543413980753	21.3074000005149	66.788033655422	29	13	33	11	-15.7873861467911	-15.6815221465152	-15.353309567522	-15.386754296351	32.9610666547022	33.4424858347103	32.7860606767238	33.5460973149418	trans	0.175005977978351	ATAC
peak_10738	75.7312061863008	52.3432302054871	64.7901712754906	75.2025882371114	72.2520185213761	40	32	45	31	-19.8292295219403	-19.8003385075411	-19.6695412269961	-19.7126474522671	41.0447534050004	41.680118556762	41.418523995672	42.197883626774	cons	0.373770590671583	ATAC
peak_10739	58.519568416687	75.5115452144732	56.8889308760405	62.6688235309261	79.5598135428009	51	40	41	35	-19.6513050301173	-19.5758776361868	-19.4025821237821	-18.7363159982297	40.6889044213546	41.2311968140534	40.8846057892441	40.2452207186992	cistrans	0.443683702655406	ATAC
peak_1074	106.712154171606	83.2343168841352	97.9753809531809	109.043752943811	88.7396080312927	69	74	76	56	-22.1364104489089	-21.7830664003225	-21.9635586766386	-21.7828628423712	45.6591152589376	45.6455743423248	46.006558894957	46.3383144069823	cis	0.0135409166127829	ATAC
peak_10740	17.2116377696138	11.1551146339563	22.1234731184602	26.320905882989	70.3557830124501	34	11	17	14	-18.6420567403891	-16.3730559859543	-16.5390833157927	-16.2130837484866	38.670407841898	34.8255535135884	35.1576081732653	35.198756219213	cis	0.332054659676828	ATAC
peak_10743	78.0260912222493	47.1947157590457	101.135877112961	97.7633647082448	70.3259736489015	82	60	71	45	-26.6687075201866	-22.2267142206229	-22.6777259302077	-21.4229763771814	54.7237094014931	46.5328699829256	47.4348934020952	45.6185414766026	cistrans	0.914328506323002	ATAC
peak_10745	16.0641952516396	20.5940577857654	11.8518605991751	13.7871411768037	79.3091865455522	15	11	9	11	-15.0141481723475	-14.9606967482686	-14.2059699218757	-13.8215292863457	31.4145907058149	32.000835038217	30.4913813854312	30.4156472949312	cistrans	0.0757340904999708	ATAC
peak_10747	83.7633038121206	32.6072581607952	48.9876904765905	55.148564707215	60.2487628620568	54	33	38	33	-25.2336660381485	-25.1821725953901	-25.0340125463546	-24.3447111932024	51.853626437417	52.4437867324601	52.147466634389	51.4620111086446	cistrans	0.391615328772417	ATAC
peak_10748	88.3530738840176	54.0594016876342	42.6666981570304	40.1080470597927	64.2156842628236	68	25	70	38	-25.4257427527171	-21.7845020704945	-21.2147323656651	-20.6567732689916	52.2377798665542	45.6484456826688	44.50890627301	44.0861352602229	cistrans	0.422771012787123	ATAC
peak_10749	64.2567810065583	61.7821733572962	51.3580625964255	48.8816823541224	76.9672134080257	37	39	62	29	-20.8337036644901	-19.9203776559375	-19.9681760317282	-19.8719291300454	43.0537016901001	41.9201968535549	42.0157936051362	42.5164469823306	cis	0.0955967515813683	ATAC
peak_1075	86.0581888480691	82.3762311430617	101.926001152906	112.803882355667	87.9272131284446	110	58	97	41	-22.9361728353906	-20.2495343606611	-21.5494034050002	-20.3380491333329	47.258640031901	42.578510263002	45.1782483516802	43.4486869889056	cis	0.870176725903647	ATAC
peak_10756	229.488503594851	279.73595158998	274.173041860918	270.729317653601	116.334117388526	250	140	239	154	-25.0470113957513	-25.00062918551	-24.8409530061357	-25.0228057936481	51.4803171526225	52.0806999126998	51.7613475539512	52.818200309536	cons	0.281030401328678	ATAC
peak_10759	228.341061076877	239.405921759523	232.296467743832	251.928670594323	112.722040799487	243	148	201	121	-25.5890086859942	-24.0255132578011	-25.5401330673637	-23.3584613815966	52.5643117331083	50.1304680572821	53.1597076764072	49.4895114854329	cistrans	0.640956571849188	ATAC
peak_1076	8.03209762581978	11.1551146339563	123.259350231421	127.844400003089	80.8672654832857	96	75	24	4	-92.8884199759352	-19.334177783155	-21.0584930280061	-18.715057607427	187.16313431299	40.7477971079897	44.196427597692	40.2027039370937	cistrans	0.54509317089601	ATAC
peak_10761	185.885687911829	202.50823489336	262.321181261742	253.182047064942	110.987213332354	244	140	202	95	-28.9680147928397	-23.8389161243944	-26.055940363379	-23.8264647124219	59.3223239467992	49.7572737904686	54.1913222684378	50.4255181470835	cis	0.668244356614906	ATAC
peak_10762	88.3530738840176	116.699660786004	108.246993472466	83.976223531441	41.105605534369	98	57	83	45	-23.0671803145495	-22.4272092089827	-23.0002329348329	-22.0505885240375	47.5206549902189	46.9338599596453	48.0799074113456	46.8737657703147	cistrans	0.0600941893305276	ATAC
peak_10763	58.519568416687	67.7887735448111	38.7160779573054	42.6148000010298	74.7795283058715	59	21	48	26	-21.2727711478835	-19.829728859705	-18.3749976077746	-18.3922660102505	43.9318366568869	41.7388992610898	38.8294367572291	39.5571207427407	trans	0.727683985511661	ATAC
peak_10764	385.54068603935	271.155094179245	270.222421661192	353.452164714423	24.1366415870556	265	180	208	183	-30.2480923381719	-29.8962675804928	-30.216410769781	-29.6080217936423	61.8824790374637	61.8719767026654	62.5122630812417	61.9886323095244	cis	0.0105023347982751	ATAC
peak_1077	328.168560140637	231.683150089861	302.617507298938	334.651517655146	108.589591860307	248	188	247	158	-28.6801696241275	-27.5302176209435	-28.0030269247382	-27.4382187681373	58.7466336093749	57.1398767835668	58.0854953911562	57.6490262585145	cis	0.509149474947719	ATAC
peak_10770	165.231722588293	134.719461348549	132.740838710761	141.631541179893	97.9376051162264	131	85	119	92	-22.5347147737202	-22.4980295233409	-22.296924163436	-22.269000096408	46.4557239085603	47.0755005883617	46.6732898685518	47.3105889150558	cons	0.21756595999156	ATAC
peak_10771	6.88465510784553	22.3102292679125	26.8642173581302	11.2803882355667	2.8052841286949	22	12	26	15	-18.505534584188	-18.3120362958009	-18.4174247313336	-18.0913534621981	38.3973635294959	38.7035141332816	38.914291004347	38.955295646636	cons	0.306150603785689	ATAC
peak_10774	40.1604881290989	58.349830393002	42.6666981570304	32.5877882360816	64.7416936635371	45	21	46	31	-20.0622082337346	-18.8726366542232	-19.221185587405	-18.9707568599431	41.5107108285892	39.8247148501261	40.5218127164899	40.7141024421259	cis	0.697097866363748	ATAC
peak_10775	91.7954014379404	72.079202250179	59.2593029958755	40.1080470597927	27.4885553908499	66	48	67	48	-22.9570711204412	-22.2822823519626	-20.5283636057133	-20.5268798564439	47.3004366020024	46.6440062456051	43.1361687531064	43.8263484351275	trans	0.690179682021103	ATAC
peak_10776	208.834538271314	224.818464161272	229.926095623997	238.141529417519	110.908047630944	224	158	217	154	-23.5233070804209	-23.2841265898725	-23.306042836065	-23.3334066840097	48.4329085219617	48.6476947214248	48.6915272138098	49.4394020902591	cons	0.214786199463106	ATAC
peak_10779	168.674050142215	209.372920821948	148.543319509661	149.151800003604	102.264415908991	148	103	171	88	-25.6993237397205	-24.7469217786248	-23.9062947167795	-23.8854194510043	52.7849418405609	51.5732850989294	49.8920309752389	50.5434276242483	trans	0.651396649009428	ATAC
peak_1078	39.0130456111247	30.8910866786481	40.2963260371954	35.0945411773186	66.8158418320432	33	22	31	23	-16.6736399805392	-16.6288414136722	-16.6175489537886	-16.6125354959907	34.7335743221983	35.3371243690242	35.314539449257	35.9976597142212	cons	0.580965127058661	ATAC
peak_10782	17.2116377696138	16.3036290803976	22.9135971584052	30.0810352948445	67.24681641554	27	16	14	18	-18.2030192548716	-16.1194274220369	-16.4197071865542	-15.9913416312616	37.7923328708631	34.3182963857536	34.9188559147883	34.7552719847631	cis	0.4369755990095	ATAC
peak_10785	122.776349423245	223.102292679125	260.740933181852	266.969188241745	91.8250861637708	284	143	175	98	-37.5721835831738	-28.3750590915015	-31.8726820174769	-28.3653283076556	76.5306615274675	58.8295597246828	65.8248055766337	59.503245337551	cis	0.673685612868184	ATAC
peak_10786	345.380197910251	404.158384045646	425.086733490414	332.144764713909	40.1782970903721	420	252	362	210	-30.2382683248606	-28.2497076290251	-30.2362194139176	-27.914874296507	61.8628310108411	58.5788567997301	62.5518803695149	58.6023373152538	cis	0.0234805155237154	ATAC
peak_10787	87.2056313660433	93.5313457770179	106.666745392576	92.7498588257707	87.7498982139529	76	50	63	61	-21.1920574632359	-21.0529300820562	-20.9646908925982	-20.9599056568503	43.7704092875917	44.1853017057923	44.0088233268762	44.6924000359405	cons	0.238414039284535	ATAC
peak_1079	92.9428439559146	102.112203187754	133.530962750706	105.283623531956	45.4219091828326	137	79	106	96	-24.448992447354	-23.9726499645222	-23.7883078983097	-23.7503702841971	50.284279255828	50.0247414707243	49.6560573382993	50.273329290634	trans	0.36868413242496	ATAC
peak_10792	52.7823558268157	56.6336589108549	21.3333490785152	15.0405176474223	66.8643911103111	36	16	32	26	-30.5755578699609	-19.8949839466216	-17.5736359077526	-17.4088057082237	62.5374101010416	41.869409434923	37.226713357185	37.5902001386872	trans	0.363486781502232	ATAC
peak_10793	226.046176040928	161.320119321829	44.2469462369204	55.148564707215	83.6586497552205	61	40	71	58	-63.0400501510436	-26.5226746655596	-23.4693348789915	-22.0493838971488	127.466394663207	55.124790872799	49.0181112996629	46.8713565165374	cistrans	2.14675478312549	ATAC
peak_10794	48.1925857549187	76.3696309555467	56.0988068360955	51.3884352953594	65.6886696978006	54	30	47	35	-20.3540543359087	-20.2633282990474	-20.0161034012424	-20.044671438341	42.0944030329373	42.6060981397746	42.1116483441647	42.8619315989217	cons	0.0172453112273985	ATAC
peak_10796	57.3721258987127	53.2013159465606	55.3086827961505	52.6418117659779	76.0968293906591	42	18	53	32	-19.5514345533099	-18.8283059633816	-19.5460886988927	-18.1643180118458	40.4891634677397	39.736053468443	41.1716189394652	39.1012247459314	cistrans	0.634828722511529	ATAC
peak_10797	74.5837636683266	41.1881155715308	45.0370702768654	60.1620705896891	26.1664663627762	34	27	47	18	-22.1440820234382	-22.0836059153691	-22.056021791799	-22.0541226649526	45.6744584079963	46.246653372418	46.1914851252779	46.880834052145	cons	0.517026717281624	ATAC
peak_10799	83.7633038121206	70.3630307680318	93.2346367135109	96.5099882376262	85.610489575056	55	39	59	42	-20.4123333646743	-20.243418515044	-19.465651773044	-19.8830449252559	42.2109610904685	42.5662785717678	41.0107450877679	42.5386785727517	trans	1.20021600270057	ATAC
peak_108	14.9167527336653	28.3168294554274	26.8642173581302	26.320905882989	54.6922112558221	22	9	22	13	-16.7787977689939	-16.745923163233	-16.4156129168999	-16.2946535911854	34.9438898991078	35.5712878681459	34.9106673754796	35.3618959046106	trans	0.0332225236281474	ATAC
peak_1080	104.417269135657	60.9240876162227	113.777861752081	110.29712941443	72.8723323252962	91	64	70	66	-25.8050722211009	-23.7455606978259	-23.8743840534901	-23.3520397191376	52.9964388033217	49.5705629373317	49.8282096486601	49.4766681605149	cistrans	0.0938947768167253	ATAC
peak_10803	440.617926902114	305.478523822187	364.247182414648	391.053458832979	117.697894800465	298	197	278	189	-28.548606509762	-28.2041873392747	-28.5389314729762	-28.2908490584578	58.4835073806438	58.4878162202293	59.1573044876322	59.3542868391555	cons	0.00430883958551931	ATAC
peak_10804	21.8014078415108	43.7623727947515	44.2469462369204	35.0945411773186	54.3401461457827	62	23	56	25	-19.840445753576	-19.5013648928883	-19.4264454435071	-19.389151815364	41.0671858682719	41.0821713274564	40.9323324286941	41.5508923529678	trans	0.134853439577839	ATAC
peak_1081	113.596809279451	120.132003750298	165.926048388452	131.604529414945	45.4959948194175	116	83	102	70	-24.2881612903983	-22.4335639707862	-23.3014532022181	-22.8818599185689	49.9626169419165	46.9465694832523	48.682347946116	48.5363085593777	cis	1.58973907612537	ATAC
peak_10810	30.9809479853049	25.7425722322068	27.6543413980753	22.5607764711334	64.7485074020497	27	18	33	22	-16.2599415586961	-15.6819450951393	-16.1403821957561	-16.1083897721148	33.9061774785121	33.4433317319583	34.3602059331921	34.9893682664695	cis	0.462845746553803	ATAC
peak_10814	87.2056313660433	95.247517259165	93.2346367135109	92.7498588257707	87.0605681312582	98	60	94	68	-20.0717795881462	-20.0586421181216	-20.0523226546273	-20.470013106446	41.5298535374124	42.196725777923	42.1840868509344	43.7126149351318	cons	0.654233313522013	ATAC
peak_10816	53.92979834479	67.7887735448111	56.0988068360955	50.1350588247409	77.1470147082329	61	35	66	27	-19.2939526402137	-19.2253936522014	-18.9705044474719	-18.9405971592017	39.9741996415473	40.5302288460826	40.0204504366236	40.6537830406432	cons	0.0462507950763751	ATAC
peak_10817	512.906805534492	442.772242393956	585.48191359925	589.086941190706	152.322871484257	564	330	452	330	-32.134673961869	-29.1559122555677	-29.6429327040559	-28.9056144965203	65.6556422848579	60.3912660528153	61.3653069497916	60.5838177152803	cis	0.192551662465007	ATAC
peak_10819	125.071234459194	112.409232080636	119.308730031696	105.283623531956	92.4671724747185	102	54	97	52	-20.773728560339	-20.7390160465086	-20.657875417701	-20.8247182932259	42.9337514817979	43.5574736346969	43.3951923770818	44.4220253086917	cons	0.461440895283857	ATAC
peak_10820	57.3721258987127	79.801973919841	82.1729001542808	99.0167411788633	78.1437312779695	87	49	77	30	-24.0343625434865	-21.2534692227886	-22.5169045309688	-21.2413797914775	49.4550194480929	44.5863799872571	47.1132506036175	45.2553483051948	cis	0.668968317937683	ATAC
peak_10821	34.4232755392276	38.6138583483102	26.8642173581302	30.0810352948445	65.5035491578903	27	20	25	27	-17.191210833171	-16.5095135302411	-16.5127706585001	-16.65084200734	35.7687160274619	35.098468602162	35.10498285868	36.0742727369197	cis	0.00651425651808069	ATAC
peak_10822	26.3911779134079	23.1683150089861	17.3827288787902	11.2803882355667	39.8197189759274	9	11	26	13	-18.8538422490763	-15.7995518773768	-16.8880513714431	-15.7771223454587	39.0939788592725	33.6785452964334	35.855544284566	34.3268334131572	cis	0.648288116723805	ATAC
peak_10823	137.693102156911	97.8217744823857	179.358157067517	203.046988240201	89.5979083365237	137	100	120	83	-30.9718690116971	-25.2120280382668	-24.5183403877364	-23.3847414266638	63.330032384514	52.5034976182134	51.1161223171527	49.5420715755673	cistrans	1.57405074158538	ATAC
peak_10825	166.379165106267	116.699660786004	157.234683949056	169.205823533501	88.1915074897956	128	65	127	58	-23.8395908543289	-23.3518000841541	-23.2641161359032	-23.6954278599206	49.0654760697776	48.783041709988	48.6076738134863	50.163444442081	trans	0.175367896501712	ATAC
peak_10826	76.8786487042751	75.5115452144732	86.9136443939508	68.9357058840187	55.7324152937574	85	38	75	43	-20.2161259622976	-20.1523276472343	-20.1989147213311	-20.190854698977	41.8185462857151	42.3840968361484	42.4772709843419	43.1542981201939	cons	0.565550550433244	ATAC
peak_10827	138.840544674885	114.125403562783	108.246993472466	106.537000002574	92.769954286816	113	45	110	59	-22.4897307529054	-21.7432081145122	-21.7846705315772	-21.6018022935248	46.3657558669306	45.5658577707043	45.6487826048342	45.9761933092893	cis	0.0829248341299547	ATAC
peak_10828	30.9809479853049	30.0330009375746	45.0370702768654	37.6012941185557	66.6572124976756	30	19	31	19	-17.3229193813423	-16.8580156490819	-16.2202417974362	-16.2187246981157	36.0321331238044	35.7954728398436	34.5199251365522	35.2100381184711	trans	0.690112981918958	ATAC
peak_10829	37.8656030931504	36.0396011250895	39.5062019972504	35.0945411773186	67.1383566520664	37	13	41	15	-16.4138048839396	-16.3363577023433	-16.4050065597521	-16.64347090008	34.213904128999	34.7521569463664	34.8894546611841	36.0595305223999	cons	0.53825281736745	ATAC
peak_1083	22.9488503594851	17.1617148214712	23.7037211983502	18.8006470592778	68.3082364669055	14	13	13	14	-14.6859846312461	-14.6610946577408	-14.6450007731144	-14.6418416750227	30.758263623612	31.4016308571614	31.3694430879085	32.0562720722852	cons	0.611179464296544	ATAC
peak_10831	33.2758330212534	30.8910866786481	26.0740933181852	25.0675294123705	64.7700258731333	30	16	30	13	-16.0191016999407	-15.9034768705091	-15.5001209720263	-15.6764196834658	33.4244977610013	33.8863952826979	33.0796834857324	34.1254280891714	trans	0.344814275268895	ATAC
peak_10832	13.7693102156911	39.4719440893837	32.3950856377453	18.8006470592778	6.11232732599849	23	20	24	10	-20.5307913681163	-20.2169901705188	-20.5271303866542	-20.0658135721935	42.4478770973524	42.5134218827174	43.1337023149883	42.9042158666268	cons	0.0655447853649562	ATAC
peak_10833	161.78939503437	159.603947839682	151.703815669441	162.938941180408	100.61877077623	142	101	123	95	-22.4722098335889	-22.1131784016781	-22.4485419563501	-21.7730312075448	46.3307140282977	46.3057983450361	46.9765254543801	46.3186511373295	cis	0.0128527922933586	ATAC
peak_10834	98.6800565457859	67.7887735448111	90.8642645936758	78.9627176489669	75.0007450346822	143	91	83	37	-25.1261273063734	-24.9515108107637	-25.1198383715495	-22.2034184153234	51.6385489738666	51.9824631632072	52.3191182847789	47.1794255528866	cistrans	4.45912342097998	ATAC
peak_10835	56.2246833807385	60.9240876162227	56.8889308760405	55.148564707215	77.2776695848511	64	42	49	28	-19.81645046429	-19.2265387543888	-19.7850907298042	-18.0234605735396	41.0191952896999	40.5325190504575	41.6496230012883	38.819509869319	cistrans	1.71300918113853	ATAC
peak_10836	276.533646831795	208.514835080875	146.172947389826	167.952447062882	100.332137310943	195	147	168	140	-31.6738627352336	-28.390021919021	-25.3871018527069	-24.5147643312088	64.734019831587	58.8594853797218	52.8536452470937	51.8021173846574	cistrans	1.05152786243636	ATAC
peak_10837	238.668043738645	296.039580670378	241.777956223172	254.43542353556	115.521320654863	227	134	230	143	-24.8021925318808	-24.5254664217024	-24.569650675193	-24.6862698325997	50.9906794248815	51.1303743850846	51.2187428920659	52.1451283874392	cons	0.139694960203087	ATAC
peak_10838	33.2758330212534	56.6336589108549	46.6173183567554	61.4154470603076	31.3040108701611	61	30	65	19	-21.437858481796	-21.0255302493239	-21.102000298588	-20.9640996413153	44.2620113247119	44.1305020403276	44.2834421388559	44.7007880048704	cis	0.131509284384293	ATAC
peak_10839	131.955889567039	198.217806187992	189.629769586802	182.992964710304	89.3244038104944	156	80	159	83	-24.8990083740884	-24.8450989443308	-24.45219409012	-24.4971598537222	51.1843111092967	51.7696394303414	50.9838297219198	51.7669084296841	trans	0.200481387376897	ATAC
peak_10840	68.8465510784553	33.4653439018688	56.0988068360955	48.8816823541224	59.9381934395739	51	28	32	34	-22.9836643853266	-22.8614951597394	-22.9719972548366	-22.7727353778657	47.353623131773	47.8024318611586	48.023436051353	48.3180594779712	cons	0.448808729385618	ATAC
peak_10841	64.2567810065583	63.4983448394434	72.6914116749407	62.6688235309261	80.3235647800499	70	51	56	52	-19.5032112546989	-19.0711644498061	-19.4171668273835	-19.8072792649272	40.3927168705177	40.221770441292	40.9137751964469	42.3871472520943	cis	0.170946429225737	ATAC
peak_10842	20.6539653235366	30.0330009375746	44.2469462369204	41.3614235304112	65.9949519477933	49	25	25	20	-21.6903057675735	-17.2197397498391	-18.8417078827662	-17.2187405748695	44.7669058962668	36.5189210413581	39.7628573072122	37.2100698719787	cis	0.691148830620648	ATAC
peak_10844	113.596809279451	69.5049450269583	103.506249232796	106.537000002574	73.8653387957878	76	51	76	59	-22.9289307621477	-22.9024793260286	-22.5218095747986	-23.0437594540426	47.2441558854153	47.8844001937371	47.123060691277	48.860107630325	trans	0.121095194138377	ATAC
peak_10845	21.8014078415108	35.1815153840159	28.4444654380203	21.3074000005149	57.1141232769883	23	11	15	16	-17.6775563009345	-17.6172022302103	-17.4710690052973	-17.4328249910089	36.7414069629888	37.3138460021005	37.0215795522744	37.6382387042575	cons	0.280172589285584	ATAC
peak_10846	102.122384099709	146.732661723579	120.888978111586	86.4829764726781	19.9568114943254	117	54	104	59	-24.2593770419931	-24.2537885423731	-23.9687844753473	-23.9126379061853	49.9050484451061	50.587018626426	50.0170104923744	50.5978645346103	cons	0.111962047268293	ATAC
peak_10848	263.911779134079	268.580836956024	267.852049541357	233.128023535045	111.833403439952	274	181	230	194	-25.9420771641865	-25.9345103177785	-25.7923533561256	-25.5642759327931	53.270448689493	53.9484621772369	53.664148253931	53.9011405878259	cons	0.393699564437981	ATAC
peak_1085	76.8786487042751	79.801973919841	125.629722351256	116.564011767523	88.8519942126591	82	53	83	64	-24.7490991477766	-22.9952631060434	-20.3304874929136	-20.0796003628846	50.8844926566731	48.0699677537665	42.740416527507	42.931789448009	trans	0.19137292050209	ATAC
peak_10850	170.968935178164	145.874575982505	108.246993472466	116.564011767523	96.4402705526966	69	52	115	65	-27.087978897714	-21.8338291252049	-23.8109516447055	-21.8015278399108	55.5622521565478	45.7470997920896	49.7013448310908	46.3756444020613	cis	0.628544609971726	ATAC
peak_10852	16.0641952516396	30.0330009375746	25.2839692782402	40.1080470597927	10.5575848133423	28	24	30	21	-18.8842192403293	-18.7380213487101	-18.4309981063596	-18.4455037601532	39.1547328417784	39.5554842391001	38.941437754399	39.6635962425462	trans	0.213295087379379	ATAC
peak_10853	25.2437353954336	63.4983448394434	41.0864500771404	36.3479176479372	54.9756019764763	43	13	24	21	-23.6995989364108	-23.5990823054316	-23.4898642847971	-23.4521661779888	48.7854922339415	49.277606152543	49.059170111274	49.6769210782175	cons	0.273677877332482	ATAC
peak_10858	237.520601220671	148.448833205726	144.592699309936	144.13829412113	86.4879156312562	140	117	141	125	-27.8915429051595	-26.7059891020156	-25.4954938845099	-25.5739053862358	57.169380171439	55.4914197457111	53.0704293106997	53.9203994947114	trans	0.84997018401171	ATAC
peak_10864	419.963961578577	427.326699054632	524.642362523485	453.722282363905	81.5361974219717	412	338	452	263	-30.6428403666456	-29.8360130164841	-29.918183942421	-29.7480225317996	62.6719750944111	61.751467574648	61.9158094265218	62.268633785839	cis	0.164341851873814	ATAC
peak_10865	60.8144534526355	130.429032643181	165.135924348507	147.898423532986	76.5516240328899	134	87	135	69	-33.5667182915104	-29.6698698254485	-27.8734841827691	-27.5344810272751	68.5197309441407	61.4191811925769	57.826409907218	57.8415507767899	trans	0.01514086957188	ATAC
peak_10866	47.0451432369444	72.079202250179	62.4197991556556	65.1755764721632	68.0258010668062	60	45	79	45	-21.0618082001557	-20.8469501937488	-20.9934701849717	-20.3102437137918	43.5099107614312	43.7733419291774	44.0663819116232	43.3930761498234	cistrans	0.116834611607871	ATAC
peak_10867	876.646083732331	683.894335635626	811.457389023522	802.160941195854	177.748334597423	639	472	578	507	-31.9141278519542	-31.7981461467321	-31.8361640032261	-31.7892150738039	65.2145500650282	65.6757338351441	65.7517695481321	66.3510188698476	cons	0.461183770115838	ATAC
peak_10868	318.989019996843	258.283808063141	434.568221969754	389.800082362361	128.29391320541	328	246	321	210	-33.3859579561419	-28.9980169117352	-27.4379250995671	-26.643327441033	68.1582102734037	60.0754753651502	56.955291740814	56.0592436043058	cistrans	0.896048136508171	ATAC
peak_10869	44.7502582009959	55.7755731697813	68.7407914752156	63.9222000015447	77.6902969567296	57	32	53	28	-19.6568561947179	-18.5042726469152	-18.388807968449	-18.9570053247629	40.7000067505558	39.0879868355103	38.8570574785778	40.6865993717656	trans	0.230929356932521	ATAC
peak_1087	203.097325681443	222.244206938052	262.321181261742	294.543470595353	113.800723579718	230	163	183	94	-30.0381126140662	-25.4666711178037	-27.2098365288552	-25.2800285799519	61.4625195892524	53.0127837772873	56.4991145993902	53.3326458821435	cis	0.319862104856185	ATAC
peak_10871	21.8014078415108	30.8910866786481	38.7160779573054	30.0810352948445	64.9937936001976	30	17	28	12	-17.5583664964087	-16.5853668440572	-16.8116166357333	-16.6143775007192	36.5030273539372	35.2501752297943	35.7026748131464	36.0013437236781	cis	0.452499583352079	ATAC
peak_10872	10.3269826617683	6.86468592858847	45.8271943168104	41.3614235304112	64.8272417696249	53	28	13	6	-37.2711822104453	-14.5268974972231	-18.2878231398032	-14.5545219436065	75.9286587820105	31.133236536126	38.6550878212863	31.8816326094527	cis	0.748396073326699	ATAC
peak_10875	24.0962928774593	49.7689729822664	25.2839692782402	37.6012941185557	13.6350421453129	22	30	35	21	-21.1975644943224	-21.0753503142684	-21.0715174353532	-21.0485006834688	43.7814233497648	44.2301421702167	44.2224764123863	44.8695900891774	cons	0.441053062621542	ATAC
peak_10876	160.641952516396	108.118803375268	137.481582950431	147.898423532986	84.007899394271	124	98	113	87	-24.0524162056697	-23.4172925265832	-23.9527131117339	-23.3817656087245	49.4911267724593	48.9140265948463	49.9848677651477	49.5361199396889	cis	0.577100177613005	ATAC
peak_10879	30.9809479853049	32.6072581607952	35.5555817975253	41.3614235304112	66.3636769483763	33	17	33	19	-16.573486080069	-16.4627553957525	-16.1790663624875	-16.2526917822424	34.5332665212579	35.0049523331848	34.4375742666549	35.2779722867246	trans	0.095692254603037	ATAC
peak_1088	253.58479647231	193.927377482624	155.654435869166	147.898423532986	100.488139962528	200	127	166	113	-30.124854329953	-27.6225761687535	-25.2603374499205	-23.763554605803	61.6360030210258	57.3245938791869	52.6001164415207	50.2996979338457	cistrans	2.300418507675	ATAC
peak_10883	56.2246833807385	42.0462013126044	40.2963260371954	53.8951882365965	41.6145625936741	47	28	34	20	-19.9989056400901	-19.3528857270872	-19.9795542234985	-18.5659110312825	41.3841056413001	40.7852129958542	42.0385499886769	39.9044107848047	cistrans	0.880802211049556	ATAC
peak_10884	145.72519978273	84.9504883662823	90.8642645936758	119.07076470876	22.8029655788201	98	64	87	59	-24.2348077083391	-24.0348153379813	-24.1471580746791	-23.7429981187275	49.8559097777981	50.1490722176424	50.373757691038	50.2585849596948	cons	0.293162439844366	ATAC
peak_10887	39.0130456111247	32.6072581607952	49.7778145165355	33.8411647067001	25.6835924318927	35	21	34	19	-18.1820151846929	-18.0045042808712	-17.997679526644	-18.1204430016883	37.7503247305057	38.0884501034221	38.0748005949678	39.0134747256164	cons	0.324475864462137	ATAC
peak_10889	118.186579351348	79.801973919841	82.9630241942258	109.043752943811	26.7289450670092	79	53	62	43	-23.6767902523334	-22.7785065000989	-23.6668589080644	-22.6080421058065	48.7398748657868	47.6364545418776	49.4131593578086	47.9886729338529	cis	0.352218391975313	ATAC
peak_1089	43.6028156830217	62.6402590983698	54.5185587562055	45.1215529422668	68.5523988993938	73	36	92	37	-20.1755375417429	-19.432539770536	-20.1080662313716	-19.332341932222	41.7373694446057	40.9445210827519	42.295574004423	41.4372725866838	cis	0.492751503931871	ATAC
peak_10891	33.2758330212534	26.6006579732803	21.3333490785152	37.6012941185557	18.7262483798008	38	16	23	14	-19.1194587347151	-18.5234399304704	-19.1178355944544	-17.9352862202908	39.62521183055	39.1263214026205	40.3151127305887	38.6431611628214	cistrans	0.483160239799155	ATAC
peak_10892	48.1925857549187	36.0396011250895	44.2469462369204	50.1350588247409	70.8993751272767	43	31	30	26	-18.9702218293363	-17.8329359811326	-18.7974997105713	-18.1735964100567	39.3267380197925	37.7453135039451	39.6744409628225	39.1197815423531	cis	1.37446803840803	ATAC
peak_10893	17.2116377696138	33.4653439018688	18.1728529187352	18.8006470592778	55.9212491385634	37	8	29	18	-19.1671988307693	-18.3789311943637	-18.4643464877758	-18.3385783330122	39.7206920226586	38.8373039304072	39.0081345172315	39.4497453882642	cis	0.170830586824337	ATAC
peak_10894	240.962928774593	202.50823489336	222.814979264492	226.861141181953	110.59565092011	162	101	174	121	-24.4378175393402	-23.9084832230365	-24.4271398892261	-24.2102350440125	50.2619294398002	49.8964079877528	50.9337213201321	51.1930588102648	cis	0.365521452047375	ATAC
peak_10895	34.4232755392276	24.8844864911332	33.1852096776903	45.1215529422668	39.3863130369708	21	8	33	23	-20.3133301637432	-20.1298868644347	-19.6047903537502	-17.606104739967	42.0129546886063	42.3392152705492	41.2890222491803	37.9847982021737	cistrans	3.30422404700662	ATAC
peak_10898	32.1283905032791	39.4719440893837	68.7407914752156	47.6283058835039	26.8105288004303	61	33	64	28	-21.4129144694276	-20.6076191437715	-19.213276329885	-19.5164412524111	44.2121232999751	43.2946798292228	40.5059942014498	41.805471227062	trans	1.29947702561215	ATAC
peak_109	176.706147768035	227.392721384493	147.753195469716	157.925435297934	101.736969502454	187	89	172	83	-26.012403762475	-25.7956468684804	-23.5127846392854	-23.8371642671578	53.4111018860699	53.6707352786406	49.1050108202505	50.4469172565553	trans	1.34190643630478	ATAC
peak_1090	313.251807406972	290.032980482863	273.382917820973	230.621270593808	69.8602998724153	304	206	274	160	-28.4539739594977	-28.3747111588551	-27.5588238264418	-25.7663943595725	58.2942422801153	58.8288638593901	57.1970891945635	54.3053774413848	cistrans	2.89171175317873	ATAC
peak_10900	301.777382227229	198.217806187992	232.296467743832	218.087505887623	97.5067667309891	203	140	173	128	-28.1437400231656	-27.8526681181591	-27.7603759505898	-26.5099799876913	57.673774407451	57.7847777779981	57.6001934428594	55.7925486976224	cistrans	1.80764474523693	ATAC
peak_10902	35.5707180572019	34.3234296429424	45.8271943168104	51.3884352953594	69.3451178449474	50	31	18	17	-21.0634193185891	-18.4716877169928	-19.6919234249648	-17.2213552085274	43.5131329982981	39.0228169756655	41.4632883916094	37.2152991392946	cistrans	1.80751783637091	ATAC
peak_10903	37.8656030931504	27.4587437143539	32.3950856377453	21.3074000005149	25.0747510136574	23	9	21	22	-19.3701300718283	-18.6899864555938	-19.0888936509927	-18.6413400218303	40.1265545047765	39.4594144528674	40.2572288436652	40.0552687659005	cis	0.595854313033087	ATAC
peak_10905	60.8144534526355	48.9108872411929	42.6666981570304	45.1215529422668	73.4700218754889	50	30	29	29	-20.2209028473035	-20.0809996199615	-19.4883072530339	-18.6034524465271	41.828100055727	42.2414407816029	41.0560560477476	39.979493615294	cistrans	1.0765624324536	ATAC
peak_10906	55.0772408627642	52.3432302054871	30.8148375578553	30.0810352948445	69.504526110062	22	19	23	23	-20.4856176151876	-17.4932585075475	-16.4798357973313	-16.6521851991414	42.3575295914951	37.0659585567749	35.0391131363425	36.0769591205225	trans	1.03784598417997	ATAC
peak_10907	48.1925857549187	34.3234296429424	29.2345894779653	33.8411647067001	66.8449024837083	41	16	18	19	-19.9605445380097	-19.6000967644409	-19.1499884654381	-18.7428778286035	41.3073834371393	41.2796350705617	40.379418472556	40.2583443794468	cistrans	0.121074093109144	ATAC
peak_10908	427.996059204397	436.765642206441	492.247276885739	508.87084707112	143.851081637313	434	287	423	282	-27.1693449966544	-26.5463475886022	-25.9932530033412	-25.9356284199768	55.7249843544287	55.1721367188842	54.0659475483623	54.6438455621933	trans	0.577898013831089	ATAC
peak_1091	28.6860629493564	31.7491724197217	19.7531009986252	20.0540235298964	65.0644724199058	30	16	22	8	-18.1297549463773	-17.6697459608412	-16.5412895406915	-15.0491161863281	37.6458042538746	37.4189334633622	35.1620206230628	32.8708210948961	cistrans	2.29119952816676	ATAC
peak_10910	652.894792727351	434.191384983221	532.543602922935	577.806552955139	138.45927742897	437	328	404	354	-32.4459080765206	-32.4128173458841	-32.4165836989182	-32.4126403161735	66.278110514161	66.905076233448	66.9126089395162	67.5978693545867	cons	0.626965719286943	ATAC
peak_10911	42.4553731650474	60.0660018751491	42.6666981570304	31.3344117654631	38.5976950960717	43	19	37	22	-19.7923478103309	-19.5360680329206	-18.7384663072393	-18.7269068305631	40.9709899817817	41.151577607521	39.5563741561584	40.226402383366	trans	0.670028227207574	ATAC
peak_10912	83.7633038121206	85.8085741073559	45.0370702768654	47.6283058835039	80.2552869131236	57	31	41	32	-25.5603519951414	-21.4449750965599	-19.2124908917079	-18.6118148093059	52.5069983514027	44.9693917347996	40.5044233250956	39.9962183408516	cistrans	0.508204984243989	ATAC
peak_10913	52.7823558268157	67.7887735448111	51.3580625964255	57.655317648452	77.3194959684429	48	48	39	24	-21.064968638567	-21.0639703741639	-20.8853058500197	-19.3968209630623	43.5162316382539	44.2073822900077	43.8500532417193	41.5662306483645	cistrans	1.9500009898894	ATAC
peak_10914	37.8656030931504	26.6006579732803	39.5062019972504	38.8546705891742	66.5788869753914	31	20	21	24	-18.2073618799961	-17.6238863923924	-17.7646170225482	-17.5948290507941	37.8010181211121	37.3272143264646	37.6086755867762	37.962246823828	cis	0.281461260311609	ATAC
peak_10915	49.340028272893	39.4719440893837	63.2099231956006	47.6283058835039	40.550568435862	49	41	53	29	-20.3726837446011	-19.7145044859956	-19.7593396898878	-19.5799061118324	42.1316618503221	41.5084505136711	41.5981209214554	41.9324009459045	cis	0.0896704077843111	ATAC
peak_10919	20.6539653235366	20.5940577857654	25.2839692782402	21.3074000005149	66.9323995669831	22	10	15	11	-15.1058608335509	-14.7767931136026	-15.0351917880402	-14.7363170904349	31.5980160282217	31.633027768885	32.1498251177603	32.2452229031097	cons	0.0350117406632755	ATAC
peak_1092	87.2056313660433	90.0990028127237	59.2593029958755	65.1755764721632	83.0254354418665	86	31	68	51	-23.6529921883884	-21.4381106367111	-21.1835046810099	-21.1109749100916	48.6922787378967	44.955662815102	44.4464509036996	44.994538542423	trans	0.509211911402375	ATAC
peak_10920	13.7693102156911	12.0132003750298	11.8518605991751	22.5607764711334	17.8804203000634	20	13	10	15	-16.9416919566335	-16.2142508664573	-16.5791582364352	-16.3772913067361	35.269678274387	34.5079432745944	35.2377580145503	35.527171335712	cis	0.729814739955899	ATAC
peak_10921	58.519568416687	48.0528015001193	75.0617837947757	57.655317648452	44.1230884165437	70	47	61	43	-20.4043013821701	-19.4937625106252	-19.7893252710033	-20.3836522977491	42.19489712546	41.0669665629303	41.6580920836865	43.539893317738	cis	0.591125520756236	ATAC
peak_10922	36.7181605751761	32.6072581607952	32.3950856377453	26.320905882989	65.3699747432075	27	24	41	17	-18.1329458834381	-17.7497472335054	-17.7545101770606	-17.7053190522947	37.652186127996	37.5789360086907	37.5884618958011	38.1832268268292	cis	0.00952588711042779	ATAC
peak_10923	30.9809479853049	31.7491724197217	38.7160779573054	28.827658824226	54.3349570563812	33	19	40	15	-17.0468660227277	-17.0463037282433	-16.9867407991926	-17.0909854262471	35.4800264065752	36.1720489981665	36.0529231400651	36.9545595747339	cons	0.572896733489927	ATAC
peak_10926	8.03209762581978	6.86468592858847	45.0370702768654	33.8411647067001	48.8931798613447	67	38	13	7	-35.5563339553695	-14.5161987927132	-18.7942991669769	-14.5188419098839	72.4989622718588	31.1118391271062	39.6680398756335	31.8102725420075	cis	0.698433414901285	ATAC
peak_10927	17.2116377696138	23.1683150089861	19.7531009986252	18.8006470592778	69.5337510647366	25	12	15	13	-15.6019085077054	-15.4192550888806	-15.5965221852804	-15.0735643014202	32.5901113765307	32.9179517194411	33.2724859122406	32.9197173250802	cons	0.327840342910442	ATAC
peak_1093	19.5065228055623	18.0198005625447	18.9629769586802	20.0540235298964	70.4661514650257	16	17	28	9	-16.1036412365283	-16.1016330358759	-16.098540831243	-16.0976902880457	33.5935768341765	34.2827076134316	34.2765232041659	34.9679692983312	cons	0.682946369989445	ATAC
peak_10931	13.7693102156911	30.8910866786481	10.2716125192851	12.5337647061852	63.284582393198	20	7	15	17	-20.8708317496612	-18.1949919685226	-17.9994692493249	-17.8322755194332	43.1279578604424	38.4694254787251	38.0783800403296	38.4371397611063	trans	0.358759720776675	ATAC
peak_10932	261.61689409813	228.250807125567	231.506343703887	288.27658824226	46.4621954136847	236	146	189	144	-27.3279357645286	-26.4379412431268	-27.2586669161153	-26.3434566867226	56.0421658901771	54.9553240279334	56.5967753739105	55.459502095685	cis	0.504178067751525	ATAC
peak_10935	56.2246833807385	84.9504883662823	97.1852569132359	97.7633647082448	73.4814592791521	95	50	85	45	-23.334296863722	-21.4501588109088	-21.2867061384396	-21.6231228209008	48.0548880885639	44.9797591634974	44.652853818559	46.0188343640414	trans	0.326905344938353	ATAC
peak_10936	670.106430496965	622.11216227833	548.346083721835	560.25928236648	160.682122528687	580	418	652	410	-30.2906582072271	-28.7019606001618	-28.797222391174	-28.294708522168	61.9676107755741	59.4833627420035	59.6738863240279	59.3620057665758	cistrans	0.121356975427659	ATAC
peak_10939	104.417269135657	95.247517259165	112.987737712136	110.29712941443	90.2730422048813	85	62	100	69	-21.2583520655307	-21.1396609122322	-20.9410830257019	-20.1758903899223	43.9029984921812	44.3587633661443	43.9616075930837	43.1243695020844	cistrans	0.778628990096763	ATAC
peak_1094	24.0962928774593	36.897686866163	37.9259539173603	23.8141529417519	16.0589642697714	42	22	32	18	-18.9797546694443	-18.320580063057	-18.9778084808	-18.1164894424881	39.3458037000085	38.7206016677939	40.0350585032799	39.0055676072159	cis	0.284965939422051	ATAC
peak_10940	188.180572947778	139.86797579499	146.963071429771	174.219329415975	75.6005218840685	125	105	115	83	-24.8662719536868	-24.2290900306644	-24.8507848189046	-23.7195650289477	51.1188382684934	50.5376216030086	51.7810111794891	50.2117187801352	cistrans	0.325902822873473	ATAC
peak_10942	184.738245393855	259.999979545288	218.074235024822	201.793611769582	97.9102664315101	209	124	234	164	-27.5748627455623	-26.0676457631299	-27.4620952247884	-25.725689470424	56.5360198522446	54.2147330679396	57.0036319912567	54.2239676630878	cis	0.00923459514820024	ATAC
peak_10943	18.3590802875881	17.1617148214712	26.0740933181852	20.0540235298964	68.6072270674006	23	11	27	11	-15.2202137574446	-15.1344846474077	-14.6306243199978	-14.5220745087075	31.8267218760092	32.3484108364952	31.3406901816754	31.8167377396549	trans	0.476047557979506	ATAC
peak_10944	79.1735337402236	88.3828313305766	115.358109831971	127.844400003089	89.552603765258	147	103	85	53	-27.4305755842294	-21.1878659572047	-24.1113128672564	-20.4534636476703	56.2474455295786	44.4551734560892	50.3020672761927	43.6795160175803	cistrans	0.775657438508844	ATAC
peak_10945	33.2758330212534	48.0528015001193	67.1605433953256	80.2160941195854	71.6979516050477	88	46	53	30	-27.19899403044	-19.2016789712128	-21.750772363925	-19.3814680933424	55.7842824219998	40.4827994841054	45.5809862695298	41.5355249089245	cis	1.05272542481906	ATAC
peak_10946	430.290944240345	366.40261143841	311.308871738333	365.985929420609	71.8383322430102	312	208	372	255	-30.0689646737912	-26.7153564157822	-29.282138393088	-26.857170000426	61.5242237087022	55.5101543732442	60.6437183278559	56.4869287230917	cis	0.976774349847545	ATAC
peak_10947	91.7954014379404	76.3696309555467	67.9506674352706	80.2160941195854	83.9454177124144	69	32	74	36	-19.9588411348046	-19.4536735350403	-19.625621279045	-19.4341902199518	41.3039766307291	40.9867886117604	41.3306840997699	41.6409691621433	cis	0.317188018968707	ATAC
peak_10948	80.3209762581978	61.7821733572962	71.9012876349957	62.6688235309261	81.3317151928528	70	64	64	49	-20.5899196272427	-20.2184186277804	-20.5421420336884	-20.4661050397037	42.5661336156053	42.5162787972406	43.1637256090566	43.7047988016472	cis	0.0498548183647074	ATAC
peak_10949	56.2246833807385	49.7689729822664	41.8765741170854	33.8411647067001	71.3248152704066	46	13	62	43	-22.3227625596262	-19.8925933444393	-20.8025578208802	-19.4745437988378	46.0318194803723	41.8646282305584	43.6845571834403	41.7216763199153	cistrans	0.142951910643077	ATAC
peak_1095	102.122384099709	133.861375607475	159.605056068891	109.043752943811	25.9704032301862	150	87	145	84	-24.2327768215505	-23.9930137204936	-23.9757413366074	-23.9124821337378	49.8518480042209	50.065468982667	50.0309242148946	50.5975529897153	cons	0.179076210673713	ATAC
peak_10950	125.071234459194	135.577547089622	160.395180108836	174.219329415975	98.866755364883	132	101	144	90	-23.987748544699	-23.3859938605873	-22.1738650989195	-22.2715008772135	49.3617914505178	48.8514292628544	46.4271717395189	47.3155904766668	trans	0.888418737147902	ATAC
peak_10951	36.7181605751761	48.0528015001193	55.3086827961505	40.1080470597927	33.2195532981001	38	27	58	33	-20.4496074430696	-20.0470509060325	-20.3315204055527	-18.8073745519214	42.2855092472591	42.1735433537448	42.7424823527852	40.3873378260826	cistrans	1.78620552766213	ATAC
peak_10952	157.199624962473	119.273918009225	82.1729001542808	135.3646588268	20.9955809235687	92	64	117	69	-25.9815657745677	-24.3784626391	-25.4644999119434	-24.3673752318558	53.3494259102553	50.8363668198797	53.0084413655666	51.5073391859514	cis	0.670972366071695	ATAC
peak_10954	154.904739926524	101.25411744668	143.012451230046	129.097776473708	81.9044765116196	105	90	105	74	-24.2755098677872	-23.84742393261	-24.1889124799635	-24.3777389949699	49.9373140966943	49.7742894068999	50.4572665016069	51.5280667121797	cis	0.163024689794469	ATAC
peak_10955	64.2567810065583	84.9504883662823	76.6420318746657	71.4424588252558	82.7370573043581	76	41	78	53	-20.4523956447451	-20.1718690770596	-20.4313690239322	-20.1132487381133	42.2910856506102	42.4231796957991	42.9421795895442	42.9990861984664	cons	0.132094045188879	ATAC
peak_10956	405.047208844912	269.438922697097	407.704004611624	467.509423540709	77.8109064972506	360	269	274	188	-34.5645821604889	-29.0521035555881	-32.3475960925296	-29.2652704351374	70.5154586820977	60.183648652856	66.7746337267391	61.3031295925146	cis	1.11948093965856	ATAC
peak_10957	795.177664956158	483.102272224414	722.963496549682	673.063164722147	150.728614422987	572	458	564	412	-36.702935041654	-35.5660274637087	-36.2235181957265	-35.6753674652705	74.7921644444279	73.2114964690972	74.5264779331328	74.1233236527807	cis	0.911827183683542	ATAC
peak_10958	629.945942367866	643.564305805169	536.49422312266	525.164741189161	158.682359113368	540	308	505	345	-30.2896827529657	-29.250823759451	-28.2056043260574	-28.1925603797938	61.9656598670512	60.5810890605819	58.4906501937946	59.1577094818273	trans	0.66705928803276	ATAC
peak_10959	33.2758330212534	54.0594016876342	46.6173183567554	38.8546705891742	59.7290902839549	44	24	45	37	-20.1007665972661	-19.6898572212838	-20.0990902452871	-19.4588447430157	41.587827555652	41.4591559842473	42.277622032254	41.6902782082712	cis	0.128671571404666	ATAC
peak_10960	266.206664170027	374.983468849145	303.407631338883	275.742823536075	109.586955781915	293	163	328	158	-28.2789154771806	-27.4601874389556	-27.8619290633232	-27.4293514910993	57.9441253154811	56.9998164195909	57.8032996683262	57.6312917044383	cis	0.63147528484734	ATAC
peak_10962	95.2377289918631	110.693060598489	73.4815357148857	53.8951882365965	34.9333681375144	66	45	127	55	-26.7733432404975	-22.3724136934135	-23.944574103763	-22.3706955946254	54.9329808421148	46.8242689285069	49.9685897492059	47.5139799114906	cis	0.689710982983712	ATAC
peak_10967	41.3079306470732	41.1881155715308	26.0740933181852	31.3344117654631	66.3093109679854	20	16	66	33	-21.2369942945973	-18.6133197972149	-19.7500667977191	-16.8667840631561	43.8602829503145	39.3060811361097	41.579575137118	36.5061568485519	cistrans	2.79992428755778	ATAC
peak_10968	380.950915967453	260.858065286362	176.987784947682	204.300364710819	101.329354616615	164	108	283	214	-40.7247038202764	-27.0905553281488	-31.0401367092929	-28.2492546193169	82.8357020016726	56.2605521979775	64.1597149602657	59.2710979608736	cis	3.0105457628961	ATAC
peak_1097	33.2758330212534	54.0594016876342	45.8271943168104	37.6012941185557	59.5264318547377	38	17	50	19	-19.3127022463659	-18.7684086859655	-19.2968830180442	-18.5164610591486	40.0116988538517	39.6162589136108	40.6732075777681	39.8055108405371	cis	0.189251926926246	ATAC
peak_10971	244.405256328516	129.570946902107	97.9753809531809	129.097776473708	20.2293439333165	111	67	133	97	-30.1864287434344	-26.4684275886806	-27.9937620516104	-26.1228007561118	61.7591518479887	55.016296719041	58.0669656449006	55.0181902344634	cis	0.00189351542243799	ATAC
peak_10972	19.5065228055623	47.1947157590457	33.9753337176353	23.8141529417519	20.477439898075	37	15	39	11	-19.5506853256939	-19.5350943673227	-19.4146840605083	-19.8337149628705	40.4876650125076	41.1496302763253	40.9088096626965	42.4400186479807	cons	0.421144650188879	ATAC
peak_10973	131.955889567039	114.125403562783	129.580342550981	132.857905885563	94.8504683971261	136	59	134	80	-22.7825688770698	-22.6842148446165	-22.6612876375043	-22.2302812136756	46.9514321152596	47.4478712309129	47.4020168166884	47.233151149591	cons	0.281719034331445	ATAC
peak_10974	26.3911779134079	52.3432302054871	52.1481866363705	36.3479176479372	14.902781961187	69	26	54	40	-22.2663872534134	-22.2634255960742	-22.1866928843486	-22.1651730145181	45.9190688679466	46.6062927338281	46.452827310377	47.102934751276	cons	0.53375844243039	ATAC
peak_10975	28.6860629493564	40.3300298304573	45.0370702768654	35.0945411773186	67.2048214967415	37	30	41	19	-18.9128018184204	-18.4649432472719	-18.6512080848648	-18.4587499787467	39.2118979979606	39.0093280362235	39.3818577114094	39.6900886797331	cis	0.20256996173709	ATAC
peak_10976	27.5386204313821	22.3102292679125	28.4444654380203	23.8141529417519	64.9391895551967	27	18	31	18	-15.6596825416478	-15.6051530078341	-15.6106062019156	-15.5529300909499	32.7056594444155	33.289747557348	33.300653945511	33.8784489041396	cons	0.584088112932491	ATAC
peak_10978	127.366119495142	166.46863376827	124.049474271366	150.405176474223	62.9510487420722	122	76	140	60	-24.3614491231086	-24.3349867664266	-24.2635098729798	-24.2609847658321	50.1091926073371	50.749415074533	50.6064612876394	51.2945582539041	cons	0.497268680302255	ATAC
peak_10980	294.892727119383	215.379521009463	316.839740017948	314.597494125249	109.006615746536	257	179	228	155	-29.226803014006	-26.0898607248702	-27.4184397515727	-25.892481754268	59.8399003891318	54.2591629914203	56.9163210448253	54.5575522307758	cis	0.298389239355544	ATAC
peak_10981	24.0962928774593	38.6138583483102	32.3950856377453	23.8141529417519	55.4039758618956	33	29	24	22	-18.5606500470521	-18.225944151377	-18.4265554209733	-17.2594817488375	38.5075944552242	38.5313298444338	38.9325523836264	37.2915522199147	cistrans	1.21604223530947	ATAC
peak_10983	14.9167527336653	21.452143526839	31.6049615978003	16.2938941180408	17.1214115292251	31	14	23	9	-18.1838345326816	-16.7125937337119	-17.7964162266207	-16.7683962334231	37.753963426483	35.5046290091037	37.6722739949212	36.3093811890859	cis	0.80475217998228	ATAC
peak_10986	34.4232755392276	54.0594016876342	18.9629769586802	26.320905882989	57.620847734339	40	11	35	13	-22.1265698284055	-19.7961776938304	-17.5984574567197	-17.6612477131953	45.6394340179308	41.6717969293406	37.2763564551193	38.0950841486304	trans	0.818727693511093	ATAC
peak_10987	191.622900501701	155.313519134314	120.888978111586	105.283623531956	97.8830251349665	114	80	136	72	-28.4408599880598	-24.9417304940355	-23.1772887039829	-23.0107160817361	58.2680143372395	51.9629025297509	48.4340189496457	48.794020885712	trans	0.360001936066311	ATAC
peak_10988	111.301924243503	95.247517259165	113.777861752081	104.030247061337	90.3556475260339	88	59	73	56	-21.1306112277477	-20.5429095162003	-21.0519246761232	-20.4695511260903	43.6475168166152	43.1652605740805	44.1832908939263	43.7116909744203	cis	0.482256242534731	ATAC
peak_10989	252.437353954336	170.759062473638	263.901429341632	266.969188241745	98.6864078914302	178	133	167	128	-27.7257247805129	-26.4395274608328	-25.9237250401028	-25.8877561434997	56.8377439221456	54.9584964633454	53.9268916218854	54.5481010092393	trans	0.621209387353844	ATAC
peak_1099	61.9618959706098	73.7953737323261	84.5432722741158	90.2431058845336	83.58474081538	68	60	81	44	-22.1666912372646	-21.2292429009927	-20.8940711297038	-20.8624069354348	45.719676835649	44.5379273436651	43.8675838010873	44.4974025931094	trans	0.629818792022078	ATAC
peak_10990	659.779447835196	660.72602062664	658.963449314136	688.103682369569	168.62409477625	589	395	637	412	-28.4190365615	-27.7654543522842	-28.3934304134197	-27.5127080295911	58.2243674841198	57.6103502462482	58.8663023685192	57.7980047814219	cis	0.187654535173749	ATAC
peak_10991	59.6670109346612	70.3630307680318	63.2099231956006	65.1755764721632	79.9532909012742	62	19	44	32	-20.337668669759	-20.3272485710362	-20.3333779880545	-20.3250387949706	42.0616317006379	42.7339386837522	42.7461975177889	43.4226663121809	cons	0.672306983114296	ATAC
peak_10997	627.651057331917	691.617107305288	712.691884030397	701.890823546373	170.553246504307	685	400	658	348	-29.8235233419338	-28.2386255483124	-29.4939680897525	-28.2394997220036	61.0333410449875	58.5566926383047	61.0673777211849	59.2515881662471	cis	0.694895527942379	ATAC
peak_10998	33.2758330212534	31.7491724197217	19.7531009986252	18.8006470592778	64.8619295819247	20	13	6	12	-19.1180490416666	-17.6601905373063	-16.7640952586419	-15.9341768794525	39.6223924444531	37.3998226162924	35.6076320589636	34.6409424811448	cistrans	0.966689577818812	ATAC
peak_10999	218.014078415108	212.805263786243	90.0741405537308	94.0032352963892	99.7191405987344	88	66	86	69	-41.5806061948162	-25.3019950258097	-20.9442036679344	-20.9589577012436	84.5475067507522	52.6834315932993	43.9678488775486	44.6905041247271	trans	0.722655247178466	ATAC
peak_110	18.3590802875881	18.0198005625447	24.4938452382952	23.8141529417519	67.7162544104018	23	15	25	12	-15.2118958795734	-14.8378451529968	-14.552279240146	-14.6072750145894	31.8100861202667	31.7551318476735	31.1840000219719	31.9871387514187	trans	0.57113182570162	ATAC
peak_11000	753.869734309085	759.4058808501	526.222610603375	597.860576485035	101.642571518414	559	355	589	322	-33.2956622834118	-32.1421473840124	-29.4248201084378	-29.4749588730852	67.9776189279435	66.3637363097047	60.9290817585554	61.7225064684102	trans	0.793424709854833	ATAC
peak_11001	57.3721258987127	114.983489303857	67.9506674352706	62.6688235309261	66.8188642317654	69	34	82	33	-25.1811459786409	-23.820931995471	-23.8674248276428	-23.8462386818535	51.7485863184016	49.7213055326218	49.8142911969654	50.4650660859469	cis	0.0929856643435159	ATAC
peak_11004	307.5145948171	223.102292679125	218.074235024822	279.502952947931	29.6325318795615	189	116	171	141	-28.157144994309	-28.06473156278	-28.1024609315079	-28.0577864502777	57.7005843497378	58.2089046672398	58.2843634046956	58.8881616227953	cons	0.508320317501983	ATAC
peak_11005	168.674050142215	181.914177107594	200.691506146032	176.726082357212	104.35768917993	225	119	150	100	-25.6869819643291	-24.6192043605348	-25.5048403074913	-23.4650721756992	52.760258289778	51.3178502627494	53.0891221566624	49.7027330736382	cistrans	1.61511718911115	ATAC
peak_11006	587.490569202818	683.036249894553	527.802858683265	516.391105894831	158.055815372298	553	322	606	390	-32.431505746291	-28.2245869064736	-30.0540517628219	-28.3673294624573	66.2493058537019	58.528615354627	62.1875450673237	59.5072476471545	cis	0.978632292527436	ATAC
peak_11007	18.3590802875881	29.174915196501	29.2345894779653	27.5742823536075	58.710288290207	35	23	27	19	-17.2643500354968	-16.2407754200958	-16.9261511628894	-16.9042061201505	35.9149944321134	34.5609923818714	35.9317438674586	36.5810009625407	cis	1.35400205024199	ATAC
peak_11008	67.699108560481	39.4719440893837	29.2345894779653	32.5877882360816	57.9812228660462	21	17	32	22	-23.4494345402932	-18.8444922904126	-19.9161370526437	-18.7217103876573	48.2851634417063	39.768426122505	41.9117156469673	40.2160094975543	cis	0.447583375049263	ATAC
peak_11009	63.109338488584	62.6402590983698	39.5062019972504	42.6148000010298	74.8085844248556	48	15	49	24	-20.8909002597025	-18.4336615828942	-18.245723513154	-18.0689391646673	43.1680948805249	38.9467647074682	38.5708885679878	38.9104670515745	trans	0.339578483586649	ATAC
peak_11010	22.9488503594851	19.7359720446919	23.7037211983502	16.2938941180408	42.5067606814246	26	13	22	8	-15.8498364765835	-15.6511731106312	-15.810041377317	-15.444441886542	33.0859673142868	33.3817877629423	33.6995242963139	33.6614724953238	cons	0.295820448655441	ATAC
peak_11013	66.5516660425068	54.0594016876342	32.3950856377453	43.8681764716483	43.8235690162234	48	15	49	28	-22.6604092262192	-19.8742726054012	-20.2014434012502	-19.5869017196318	46.7071128135584	41.8279867524823	42.4823283441802	41.9463921615035	cis	0.118405409021193	ATAC
peak_11014	34.4232755392276	30.8910866786481	18.9629769586802	11.2803882355667	22.2909756111417	22	11	34	13	-20.4585141711298	-16.7347100867319	-17.2029000857343	-16.7643925942898	42.3033227033796	35.5488617151436	36.4852417131484	36.3013739108194	cis	0.752512195675834	ATAC
peak_11017	27.5386204313821	40.3300298304573	40.2963260371954	30.0810352948445	50.2153930064091	40	20	29	16	-18.2803165304583	-17.6078587542192	-18.2717254217434	-17.2670669881912	37.9469274220366	37.2951590501183	38.6228923851666	37.3067226986221	cis	0.0115636485038735	ATAC
peak_1102	65.4042235245325	63.4983448394434	94.0247607534559	86.4829764726781	83.5135122338597	97	51	79	38	-22.9496229472185	-19.199994515354	-20.6469671135699	-19.0644126772183	47.2855402555569	40.4794305723879	43.3733757688196	40.9014140766764	cis	0.421983504288505	ATAC
peak_11020	106.712154171606	102.970288928827	47.4074423967004	56.4019411778335	83.7690733766969	69	26	68	27	-28.5592465073868	-22.0490251656567	-18.7424195569813	-18.7644650055982	58.5047873758934	46.1774918729933	39.5642806556425	40.3015187334363	trans	0.737238077793748	ATAC
peak_11021	26.3911779134079	28.3168294554274	23.7037211983502	41.3614235304112	18.8091218437444	43	14	29	10	-18.9505294602822	-17.480734969793	-18.753040834904	-18.6565237872894	39.2873532816842	37.0409114812659	39.5855232114877	40.0856362968185	cis	2.24644180041831	ATAC
peak_11022	22.9488503594851	23.1683150089861	23.7037211983502	26.320905882989	65.4644207663054	28	16	23	7	-16.5776307060472	-15.7344125210982	-16.5166289675871	-15.3561631960437	34.5415557732143	33.5482665838763	35.1126994768541	33.4849151143271	cistrans	0.0633514695491542	ATAC
peak_11023	32.1283905032791	30.8910866786481	19.7531009986252	26.320905882989	64.7164611403221	35	12	16	16	-18.409192468779	-17.9509611811309	-17.471023124217	-17.2137804134157	38.2046792986779	37.9813639039416	37.0214877901139	37.2001495490713	trans	0.178661758957354	ATAC
peak_11024	55.0772408627642	76.3696309555467	53.7284347162605	32.5877882360816	18.6255714911089	69	25	45	21	-23.1027019016462	-23.0592099979134	-21.953655544646	-20.8803769001549	47.5916981644123	48.1978615375066	45.9867526309719	44.5333425225496	cistrans	1.45341010842228	ATAC
peak_11026	17.2116377696138	20.5940577857654	28.4444654380203	13.7871411768037	16.5957550891601	31	19	18	12	-18.3578040899789	-16.9551570822984	-18.3124203322895	-17.1982628235722	38.1019025410777	35.9897557062767	38.7042822062588	37.1691143693841	cis	1.17935866310739	ATAC
peak_11027	161.78939503437	109.834974857416	139.061831030321	136.618035297419	84.0645038043482	95	50	99	73	-24.7562458543062	-24.42241650225	-24.750694348475	-23.8838782724225	50.8987860697324	50.9242745461798	51.5808302386299	50.5403452670848	cistrans	0.358440802647607	ATAC
peak_11028	166.379165106267	131.287118384255	158.024807989001	130.351152944326	64.5098666094573	149	115	134	123	-23.6571727858166	-23.6059936736993	-23.5972326558796	-23.5607769610892	48.700639932753	49.2914288890785	49.2739068534389	49.8941426444182	cons	0.57326692068591	ATAC
peak_11029	585.19568416687	399.009869599205	485.136160526234	477.536435305657	131.458296327071	452	323	412	299	-31.2732781901711	-30.4235947958273	-31.2491703222006	-30.286217946057	63.9328507414622	62.9266311333344	64.577782186081	63.3450246143538	cis	0.418393481019393	ATAC
peak_1103	42.4553731650474	36.897686866163	56.0988068360955	47.6283058835039	71.5129169553538	54	24	44	27	-18.9366326435013	-17.9786925407022	-17.8837636473423	-17.7259791446227	39.2595596481226	38.0368266230843	37.8469688363644	38.2245470114851	trans	0.189857786719884	ATAC
peak_11030	158.347067480447	176.765662661153	233.876715823722	194.273352945871	61.4187795572397	215	121	146	117	-27.7723287268659	-25.4674980059144	-26.3838541174334	-25.462209403185	56.9309518148518	53.0144375535086	54.8471497765466	53.6970075286098	cis	0.682569975101245	ATAC
peak_11031	113.596809279451	108.976889116342	56.0988068360955	77.7093411783484	32.6770927101538	90	61	50	45	-26.9186127663626	-25.3134891435316	-23.8732191618804	-21.8990416642312	55.2235198938452	52.706419828743	49.8258798654406	46.5706720507021	cistrans	3.25520781473847	ATAC
peak_11033	215.71919337916	217.953778232684	237.827336023447	234.381400005664	111.059347056783	204	141	209	122	-24.0006871826097	-23.6213657252701	-23.7197374153091	-23.5813528383484	49.3876687263394	49.32217299222	49.5189163722981	49.9352943989365	cis	0.0654957341193665	ATAC
peak_11034	197.360113091572	217.09569249161	281.284158220423	241.901658829375	88.5751402696446	241	172	223	152	-26.8002575671367	-24.5855583963175	-25.0438620577013	-24.9345073435847	54.9868094953932	51.2505583343149	52.1671656570824	52.6416034094091	cis	0.916607322767533	ATAC
peak_11035	82.6158612941463	82.3762311430617	98.7655049931259	104.030247061337	87.0223462196478	105	61	98	46	-21.7569371996198	-20.0768928860013	-20.7974022178067	-21.1351828065393	44.9001687603595	42.2332273136823	43.6742459772933	45.0429543353183	cis	1.44101866361093	ATAC
peak_11036	103.269826617683	69.5049450269583	61.6296751157106	72.6958352958743	72.3987982642788	70	33	68	38	-21.8440287432778	-21.1949771394512	-20.6950386860639	-21.1843872002062	45.0743518476755	44.4693958205823	43.4695189138076	45.1413631226523	trans	0.999876906774674	ATAC
peak_11037	76.8786487042751	55.7755731697813	66.3704193553806	46.3749294128853	25.2511351388011	66	34	58	44	-21.5507518428369	-21.4297771522513	-21.2874241831827	-21.3110626624999	44.4877980467936	44.9389958461824	44.6542899080453	45.3947140472396	cons	0.166491861251707	ATAC
peak_11038	40.1604881290989	58.349830393002	55.3086827961505	48.8816823541224	67.6671255477993	56	30	57	38	-19.1486173632733	-19.0849659403682	-19.0865580791095	-18.8657041175015	39.6835290876665	40.2493734224162	40.2525576998989	40.5039969572428	cons	0.565844334749713	ATAC
peak_11039	293.745284601409	317.491724197217	379.259539173603	406.093976480401	128.120903750427	359	256	346	217	-29.5945228144066	-26.556850620145	-26.6652866826266	-25.6433391723014	60.5753399899332	55.1931427819699	55.410014906933	54.0592670668426	cistrans	1.13387571512726	ATAC
peak_1104	45.8977007189702	60.0660018751491	80.5926520743907	56.4019411778335	28.4157110563943	55	34	73	49	-22.8107069576291	-22.5329714047794	-22.176854103621	-20.3170127802219	47.0077082763781	47.1453843512386	46.4331497489219	43.4066142826836	cistrans	3.0265354662383	ATAC
peak_11040	30.9809479853049	25.7425722322068	40.2963260371954	32.5877882360816	65.4770582363028	30	17	32	13	-16.9790932703926	-16.527384799371	-16.3181279025326	-16.662961257401	35.3444809019051	35.1342111404218	34.7156973467451	36.0985112370417	trans	0.418513793676659	ATAC
peak_11041	52.7823558268157	53.2013159465606	61.6296751157106	51.3884352953594	76.1521846291528	83	24	56	26	-19.7221224088652	-19.2851969265844	-19.6570232711549	-19.6044228190223	40.8305391788502	40.6498353948486	41.3934880839896	41.9814343602844	cis	0.180703784001665	ATAC
peak_11045	57.3721258987127	60.0660018751491	78.2222799545557	75.2025882371114	80.9095853713134	71	25	81	38	-21.3021283321942	-21.141276057852	-19.987209907362	-18.8599414334826	43.9905510255082	44.3619936573839	42.0538613564039	40.492471589205	cistrans	1.56138976719888	ATAC
peak_11046	130.808447049065	84.0924026252088	60.0494270358205	77.7093411783484	33.595760629658	74	71	79	63	-24.8575565427905	-24.3934254294787	-22.54550621763	-22.4882175561588	51.1014074467009	50.8662924006372	47.1704539769398	47.7490238345574	trans	0.578569857617623	ATAC
peak_11047	109.007039207554	69.5049450269583	59.2593029958755	88.9897294139151	13.2687470811942	49	34	53	33	-22.5472401793641	-22.4223240980259	-22.3411854522634	-22.3160277740337	46.4807747198481	46.9240897377317	46.7618124462066	47.4046442703071	cons	0.281037726358456	ATAC
peak_1105	485.36818510311	302.046180857893	470.123803767279	511.377600012357	123.264848682828	346	234	312	236	-34.1872458401393	-32.3650436729419	-31.8549608866589	-31.4243222359095	69.7607860413985	66.8095288875637	65.7893633149976	65.6212331940588	cistrans	0.168130120938784	ATAC
peak_11052	76.8786487042751	78.0858024376939	54.5185587562055	62.6688235309261	81.0044187084454	54	35	51	41	-20.0800828258942	-19.2680922149627	-18.7118535941546	-18.9821486801079	41.5464600129083	40.6156259716052	39.5031487299889	40.7368860824556	trans	1.11247724161629	ATAC
peak_11054	131.955889567039	132.145204125328	135.901334870541	111.550505885049	65.0938928820933	94	45	111	83	-24.5633049516568	-23.9452144135498	-24.4789985863304	-23.0940165326858	50.5129042644336	49.9698703687794	51.0374387143407	48.9606217876113	cistrans	1.00924858116804	ATAC
peak_11055	56.2246833807385	34.3234296429424	60.8395510757656	50.1350588247409	62.3678493379758	64	50	41	35	-22.4264954021056	-19.8628454105598	-21.817140640242	-19.9358598064549	46.2392851653311	41.8051323627994	45.7137228221638	42.6443083351495	cis	0.839175972350127	ATAC
peak_11056	86.0581888480691	98.6798602234593	80.5926520743907	68.9357058840187	85.0370538751399	84	40	79	55	-21.8236167948513	-20.8941538718727	-20.8949163665144	-20.7020753240858	45.0335279508225	43.8677492854253	43.8692742747086	44.1767393704113	cis	0.00152498928335376	ATAC
peak_11057	27.5386204313821	36.0396011250895	19.7531009986252	23.8141529417519	64.7441376107358	29	18	27	9	-18.3487810594367	-18.0973439099688	-17.0313406264148	-16.3024859946309	38.0838564799932	38.2741293616174	36.1421227945093	35.3775607115016	cistrans	0.764562083007739	ATAC
peak_11058	83.7633038121206	83.2343168841352	31.6049615978003	30.0810352948445	77.2246368764377	43	29	43	34	-32.284497556674	-21.2072752717163	-17.5914135259427	-17.8068379595166	65.9552894744678	44.4939920851123	37.2622685935652	38.3862646412731	trans	1.12399604770786	ATAC
peak_11059	20.6539653235366	32.6072581607952	23.7037211983502	28.827658824226	58.4178646322854	18	14	25	21	-17.4151389904619	-16.7270127996986	-17.4073445001909	-17.3994327553099	36.2165723420436	35.5334671410771	36.8941305420616	37.5714542328596	cis	0.683105200966487	ATAC
peak_1106	174.411262732087	119.273918009225	187.259397466967	140.378164709275	22.2578543166994	96	82	157	112	-28.1205911307263	-27.4557183304438	-28.0033745492641	-25.2164619421585	57.6274766225725	56.9908782025675	58.086190640208	53.2055126065567	cistrans	3.78536559601076	ATAC
peak_11060	162.936837552344	126.138603937813	134.321086790651	171.712576474738	41.2014402904137	124	72	89	80	-25.4744965457334	-25.1818987756976	-25.4218024058003	-25.1351154210816	52.3352874525867	52.443239093075	52.9230463532804	53.042819564403	cons	0.107951640488238	ATAC
peak_11061	16.0641952516396	33.4653439018688	18.9629769586802	18.8006470592778	55.4221061004865	33	15	16	9	-19.1388361974486	-19.1119348219432	-18.6376011391006	-16.536885059279	39.6639667560171	40.3033111855663	39.3546438198811	35.8463588407977	cistrans	3.50828497908333	ATAC
peak_11062	309.809479853049	259.141893804215	246.518700462842	278.249576477312	117.711645850127	249	155	251	169	-25.2759707199426	-24.9021906191862	-25.0068519640308	-25.1836606132259	51.9382358010051	51.8838227800522	52.0931454697414	53.1399099486916	cis	0.0544130209528362	ATAC
peak_11063	238.668043738645	224.818464161272	221.234731184602	263.20905882989	67.579756311329	210	141	201	133	-24.6079486413987	-24.3434218856125	-24.5540753903068	-24.432200674048	50.6021916439172	50.7662853129048	51.1875923222934	51.6369900703358	cons	0.164093668987618	ATAC
peak_11066	24.0962928774593	31.7491724197217	22.1234731184602	18.8006470592778	65.3908527128778	17	11	25	12	-16.6697815596148	-15.1986182150354	-15.8189287980833	-15.3675950951935	34.7258574803496	32.4766779717505	33.7172991378464	33.5077789126269	cis	1.03110094087631	ATAC
peak_1107	11.4744251797425	7.72277166966203	21.3333490785152	15.0405176474223	86.5749815996721	13	14	15	10	-16.1699376849617	-14.7629090369678	-13.8584812880373	-13.8209259795689	33.7261697310432	31.6052596156155	29.7964041177545	30.4144406813777	trans	0.618036563623122	ATAC
peak_11071	112.449366761477	154.455433393241	82.9630241942258	70.1890823546373	82.4058006560357	137	58	82	58	-31.1194548854142	-25.9554959651807	-24.2526876380701	-23.4971491289838	63.6252041319484	53.9904334720412	50.5848168178199	49.7668869802073	cistrans	0.817929837612624	ATAC
peak_11073	40.1604881290989	51.4851444644135	26.0740933181852	32.5877882360816	67.3264846412793	53	24	47	18	-19.8889773905641	-19.6655898338838	-17.6705421779641	-17.6183018068942	41.1642491422481	41.4106212094475	37.420525897608	38.0091923360283	trans	0.588666438420312	ATAC
peak_11079	32.1283905032791	27.4587437143539	8.69136443939508	10.0270117649482	69.7675815276334	26	13	20	12	-22.8942759825382	-17.8101280164194	-14.3773544386664	-14.0793464808343	47.1748463261963	37.6996975745186	30.8341504190127	30.9312816839085	trans	0.0971312648957507	ATAC
peak_1108	73.4363211503523	75.5115452144732	72.6914116749407	71.4424588252558	82.459909379691	81	47	87	52	-19.1415250805487	-18.9147652792617	-19.1119074993019	-18.8857578583961	39.6693445222173	39.9089721002032	40.3032565402836	40.544104439032	cons	0.239627577985857	ATAC
peak_11081	67.699108560481	59.2079161340756	67.9506674352706	80.2160941195854	81.2168612621497	62	39	32	29	-21.6338014513501	-20.2667061087242	-21.1988584840649	-19.1953399201464	44.6538972638201	42.6128537591283	44.4771585098097	41.1632685625325	cistrans	1.44958519659581	ATAC
peak_11082	97.5326140278116	111.551146339563	64.0000472355456	56.4019411778335	84.7491849993108	71	34	61	34	-25.8991453694597	-22.3443073489621	-19.5164553985425	-19.5834673894007	53.1845851000394	46.7680562396039	41.1123523387649	41.9395235010411	trans	0.827171162276187	ATAC
peak_11085	56.2246833807385	66.9306878037376	50.5679385564805	45.1215529422668	76.1340307980987	57	25	56	27	-18.9608576399768	-18.4707364126804	-17.9764387333031	-18.0639481643024	39.3080096410735	39.0209143670407	38.032319008286	38.9004850508446	trans	0.868166042558585	ATAC
peak_11086	26.3911779134079	29.174915196501	22.1234731184602	28.827658824226	64.758299406477	17	13	25	18	-16.5464599984793	-15.7190473192547	-16.4928837881627	-15.3551441974779	34.4792143580785	33.5175361801891	35.0652091180052	33.4828771171956	cistrans	0.0346590629935477	ATAC
peak_11088	14.9167527336653	8.58085741073559	15.8024807989001	15.0405176474223	82.1728212258493	12	11	9	10	-14.011023691373	-13.44826870113	-13.627569154979	-13.4369711797253	29.4083417438659	28.9759789439397	29.3345798516379	29.6465310816904	cis	0.35860090769814	ATAC
peak_1109	243.257813810542	145.874575982505	157.234683949056	159.178811768552	86.8766189435659	139	92	118	118	-29.0693675999058	-28.1550390632244	-27.8167616339033	-27.7898403039981	59.5250295609314	58.3895196681286	57.7129648094864	58.352269330236	trans	0.63930452074959	ATAC
peak_11090	37.8656030931504	32.6072581607952	15.8024807989001	31.3344117654631	17.3359355088063	15	13	23	16	-19.2914985948358	-17.4922133837547	-18.3743147117703	-17.4709330312875	39.9692915507915	37.0638683091893	38.8280709652204	37.7144547848149	cis	0.650586475625602	ATAC
peak_11091	36.7181605751761	40.3300298304573	39.5062019972504	32.5877882360816	67.20424677961	32	13	38	18	-17.0551045056163	-16.588310133002	-17.0207887734933	-16.4507776988202	35.4965033723524	35.2560618076839	36.1210190886664	35.6741441198803	cis	0.240441564668544	ATAC
peak_11092	40.1604881290989	46.3366300179722	43.4568221969754	41.3614235304112	69.9054158912523	45	29	38	27	-17.2955699675842	-17.1695183062362	-17.2846271686653	-17.4963117319728	35.9774342962884	36.4184781541521	36.6486958790105	37.7652121861854	cons	0.441043857863761	ATAC
peak_11093	111.301924243503	119.273918009225	111.407489632246	72.6958352958743	26.0253442226554	115	56	95	69	-24.5537702872607	-24.4495411585284	-24.0376930430524	-24.0231826476852	50.4938349356413	50.9785238587366	50.1548276277846	50.8189540176102	trans	0.33900730785669	ATAC
peak_11094	30.9809479853049	42.9042870536779	49.7778145165355	53.8951882365965	70.7545808192789	46	34	41	17	-21.3450508487892	-18.7438727294725	-19.7816443436189	-18.7436298156107	44.0763960586982	39.5671870006248	41.6427302289177	40.2598483534612	cis	0.692661352836396	ATAC
peak_11095	577.16358654105	495.115472599443	677.926426272816	616.661223544313	159.650087560353	575	385	502	349	-32.161869304397	-28.0833468171234	-29.9219515179093	-28.2150191918891	65.7100329699139	58.2461351759267	61.9233445774984	59.202627106018	cis	0.956491930091317	ATAC
peak_11096	508.317035462595	504.554415751253	678.716550312761	566.526164719572	56.5648115698598	571	385	481	353	-32.2954638102443	-29.2797747905054	-31.1961668221658	-29.1659595796127	65.9772219816084	60.6389911226907	64.4717751860114	61.1045078814652	cis	0.465516758774527	ATAC
peak_11097	454.387237117805	553.465302992445	602.864642478041	595.353823543798	154.696927936706	627	375	587	338	-31.0820704274703	-28.2729584639421	-29.263870837533	-28.3488047742073	63.5504352160605	58.625358469564	60.6071832167458	59.4701982706544	cis	0.844839801090416	ATAC
peak_11098	18.3590802875881	40.3300298304573	38.7160779573054	35.0945411773186	52.9867268409873	28	14	34	11	-19.6100987527057	-19.4654453654696	-19.0057758343029	-18.9542985246671	40.6064918665313	41.0103322726191	40.0909932102856	40.6811857715739	trans	0.515498656245633	ATAC
peak_11099	139.987987192859	131.287118384255	116.148233871916	141.631541179893	63.2004175794152	103	66	118	68	-22.3619223273374	-21.9300634506338	-22.3053254538069	-22.2022275741526	46.1101390157946	45.9395684429474	46.6900924492937	47.1770438705449	cis	0.170570572847254	ATAC
peak_111	41.3079306470732	34.3234296429424	33.9753337176353	43.8681764716483	67.6688436320932	32	23	32	19	-17.0986068106976	-17.004073513758	-17.071615518103	-17.2942912867179	35.5835079825151	36.0875885691959	36.2226725778858	37.3611712956756	cons	0.504080586680757	ATAC
peak_1110	205.392210717392	199.933977670139	168.296420508287	139.124788238656	64.7807204117468	160	94	166	108	-25.4292325034649	-23.9326538697549	-23.6078909264846	-23.6746252063847	52.2447593680497	49.9447492811897	49.295223394649	50.1218391350091	trans	0.649525886540658	ATAC
peak_11100	110.154481725528	90.9570885537972	86.1235203540058	65.1755764721632	39.2276124180821	77	52	79	47	-22.225551958448	-22.0054022458305	-21.1150049960547	-21.197861840152	45.8373982780158	46.0902460333409	44.3094515337892	45.1683124025437	trans	0.858860868754476	ATAC
peak_11101	59.6670109346612	64.3564305805169	47.4074423967004	33.8411647067001	33.3502424830453	32	29	48	35	-21.9544768063001	-18.8447870270897	-20.150420782722	-19.1968029618627	45.2952479737202	39.7690155958591	42.3802831071239	41.1661946459652	cis	1.39717905010609	ATAC
peak_11102	1193.34021869322	1160.13192193145	1332.93925538723	1376.20736473914	234.23527984508	1240	795	1156	749	-33.4626463564935	-30.2710834324933	-31.5027795998569	-29.8585747480026	68.3115870741069	62.6216084066664	65.0850007413937	62.4897382182449	cistrans	0.131870188421487	ATAC
peak_11107	65.4042235245325	80.6600596609145	73.4815357148857	43.8681764716483	22.7320018602322	55	38	76	56	-23.7285274367497	-21.2130016853166	-23.3158400143552	-21.204489270777	48.8433492346193	44.505444912313	48.7111215703902	45.1815672637938	cis	0.676122351480814	ATAC
peak_11108	127.366119495142	118.415832268151	86.9136443939508	80.2160941195854	89.679738316872	82	66	98	68	-24.2905881444434	-21.3457585383446	-20.8008557784817	-20.2984993995197	49.9674706500066	44.770958618369	43.6811530986432	43.3695875212792	cistrans	0.311565577364007	ATAC
peak_11112	20.6539653235366	27.4587437143539	30.8148375578553	37.6012941185557	64.8022818143247	33	37	19	19	-19.8762816840078	-16.3793036958709	-18.5678295253304	-16.2671860312384	41.1388577291355	34.8380489334216	39.2151005923406	35.3069607847165	cis	0.468911851294898	ATAC
peak_11114	304.072267263177	300.330009375746	300.247135179103	333.398141184527	122.673594921978	279	148	265	170	-25.4321618704062	-25.42699189471	-25.3299005247211	-25.3726191423495	52.2506181019324	52.9334253310999	52.7392425911221	53.5178270069387	cons	0.488624489189704	ATAC
peak_11116	329.316002658611	254.851465098847	193.580389786527	255.688800006179	32.0513193684872	205	130	225	158	-29.0904441669483	-26.8815411391321	-28.110016121185	-26.6841176091385	59.5671826950165	55.8425238199441	58.2994737840498	56.1408239405168	cis	0.298300120572691	ATAC
peak_11119	37.8656030931504	42.9042870536779	47.4074423967004	52.6418117659779	71.2021918402672	58	36	25	10	-21.1020799018299	-19.8897661621233	-20.4906083484086	-17.3426507411828	43.5904541647797	41.8589738659265	43.060658238497	37.4578902046054	cistrans	4.40108366132102	ATAC
peak_11120	316.694134960894	232.541235830934	233.876715823722	261.955682359271	106.139913198792	198	165	222	152	-27.0195514183151	-26.6780009052108	-26.6145231297521	-26.5341129457343	55.4253971977501	55.4354433521015	55.308487801184	55.8408146137083	trans	0.116909396566143	ATAC
peak_11121	51.6349133088415	50.62705872334	48.9876904765905	42.6148000010298	72.9826408965884	37	28	39	28	-17.4606314034262	-17.2991841040879	-17.2619106871262	-17.2710219140253	36.3075571679724	36.6778097498557	36.6032629159321	37.3146325502904	cons	0.295705747959758	ATAC
peak_11122	130.808447049065	147.590747464652	155.654435869166	166.699070592264	99.1068197930233	147	80	120	68	-23.7717606876805	-21.6251834735903	-23.1321913929197	-21.6072099321005	48.929815736481	45.3298084888605	48.3438243275193	45.9870085864408	cis	0.657200097580301	ATAC
peak_11124	600.112436900535	538.877845394195	521.481866363705	531.431623542254	154.255226645073	480	301	503	340	-28.5999896309592	-27.0813934404314	-28.2195436080842	-27.6801127312326	58.5862736230384	56.2422284225426	58.5185287578482	58.1328141847049	cis	1.89058576216235	ATAC
peak_11125	33.2758330212534	56.6336589108549	31.6049615978003	26.320905882989	56.4135002971432	23	12	41	12	-21.7301917805622	-18.6435541442637	-19.615192166039	-18.8345757481323	44.8466779222443	39.3665498302072	41.3098258737578	40.4417402185043	cis	1.07519038829712	ATAC
peak_11126	375.213703377581	276.303608625686	363.457058374703	381.026447068031	117.870892950584	309	203	271	235	-29.522936474572	-29.1500748575316	-28.738519417088	-28.7385048248016	60.4321673102638	60.3795912567431	59.5564803758559	60.249598371843	trans	0.693117995987052	ATAC
peak_11127	296.040169637358	164.752462286123	263.901429341632	276.996200006694	96.2989663107837	177	149	223	163	-32.1385728544962	-32.1221461288457	-31.2496508093149	-29.6869060763397	65.6634400701123	66.3237337993712	64.5787431603096	62.1464008749191	cistrans	2.43234228539053	ATAC
peak_11128	168.674050142215	113.26731782171	146.172947389826	142.884917650512	84.5866133233881	125	100	96	83	-25.4015363646573	-24.2144656130946	-25.3855708219537	-23.7347266555591	52.1893670904344	50.5083727678691	52.8505831855872	50.242042033358	cistrans	0.266330734511087	ATAC
peak_11129	781.408354740467	542.310188358489	741.926473508362	673.063164722147	156.196280989478	649	410	611	401	-32.8408713281447	-32.0515716456832	-32.5508806479927	-32.0549800055372	67.0680370174092	66.1825848330462	67.1812028376653	66.8825487333142	cis	0.699963900267946	ATAC
peak_1113	52.7823558268157	48.9108872411929	73.4815357148857	80.2160941195854	79.7083722806749	57	37	59	29	-21.5484008942471	-19.6943439180018	-18.6727479357605	-18.5865098380179	44.4830961496141	41.4681293776834	39.4249374132009	39.9456083982756	trans	0.520670985074716	ATAC
peak_11130	32.1283905032791	33.4653439018688	51.3580625964255	36.3479176479372	29.4241089889667	36	15	34	21	-18.7082039436668	-18.6101887126786	-18.0021686378545	-17.9336073243989	38.8027022484535	39.299818967037	38.0837788173888	38.6398033710376	trans	0.55602455364884	ATAC
peak_11132	929.428439559146	703.630307680318	846.222846781103	849.789247079358	178.403005516253	690	519	633	495	-32.3788785670172	-31.0659434823875	-32.2723334451528	-31.1052980815019	66.1440514951543	64.2113285064548	66.6241084319853	64.9831848852436	cis	0.771856378788854	ATAC
peak_11135	39.0130456111247	39.4719440893837	50.5679385564805	63.9222000015447	70.032489883721	58	39	20	29	-22.8607480002548	-19.6309259942283	-20.7402919954062	-19.3000983557275	47.1077903616295	41.3412935301365	43.5600255324922	41.3727854336947	cis	0.0314919035581909	ATAC
peak_11136	83.7633038121206	62.6402590983698	53.7284347162605	47.6283058835039	79.0062258107308	61	49	68	43	-21.7733973208604	-20.8132118207649	-19.4726281615952	-19.5125611554842	44.9330890028406	43.7058651832097	41.0246978648702	41.7977110332081	trans	0.773013168337926	ATAC
peak_11137	86.0581888480691	84.0924026252088	76.6420318746657	99.0167411788633	43.0581457965868	86	41	51	47	-22.7963398053564	-22.6097120466068	-22.7790482917044	-22.4396447934351	46.9789739718327	47.2988656348935	47.6375381250887	47.65187830911	cons	0.319891663060758	ATAC
peak_11140	149.167527336653	98.6798602234593	114.567985792026	125.337647061852	80.51078568892	101	62	84	50	-23.9905857740979	-23.3878158663883	-23.9645131894061	-22.6673614451997	49.3674659093157	48.8550732744564	50.008467920492	48.1073116126392	cistrans	0.747761661817179	ATAC
peak_11145	17.2116377696138	38.6138583483102	15.8024807989001	28.827658824226	5.95181463771782	27	21	28	12	-20.0413328678713	-19.8767420480795	-19.9244899239042	-19.6622856817527	41.4689600968625	41.8329256378389	41.9284213894882	42.0971600857452	cons	0.363965540976437	ATAC
peak_11148	131.955889567039	93.5313457770179	75.8519078347207	88.9897294139151	79.1254476494541	126	69	65	62	-26.7472028455553	-25.4894853866444	-24.602341254495	-23.5076069205549	54.8807000522305	53.0584123149686	51.2841240506698	49.7878025633497	cistrans	1.49632148732016	ATAC
peak_11152	37.8656030931504	47.1947157590457	13.4321086790651	18.8006470592778	64.8256627895226	17	17	31	11	-26.2898806460273	-18.9533665452109	-17.581912104556	-17.5156575116302	53.9660556531745	39.9861746321017	37.2432657507918	37.8039037455002	trans	0.560637994708465	ATAC
peak_11153	36.7181605751761	43.7623727947515	41.8765741170854	38.8546705891742	68.5868474273816	44	23	43	13	-18.104772557311	-17.8279984044115	-18.0969388504469	-17.6694832811205	37.5958394757419	37.7354383505028	38.2733192425737	38.1115552844808	cons	0.139598874760907	ATAC
peak_11154	130.808447049065	184.488434330815	212.543366745207	172.965952945356	41.3766457362657	195	137	189	142	-25.6154674432289	-25.4801300559201	-24.9230830977374	-25.0089289464901	52.6172292475778	53.0397016535201	51.9256077371546	52.7904466152201	trans	0.691621510423204	ATAC
peak_11155	44.7502582009959	79.801973919841	80.5926520743907	86.4829764726781	67.3499310746224	83	60	73	56	-23.4997920446525	-22.0739389940944	-22.0343663612624	-21.6759732434496	48.3858784504249	46.2273195298686	46.1481742642047	46.1245352091389	cistrans	0.0236390550657433	ATAC
peak_11159	146.872642300705	223.960378420199	244.938452382952	221.847635299478	93.659874111779	251	189	219	163	-29.4295644431206	-26.2073972376746	-27.7226211903331	-26.4142580914979	60.2454232473612	54.494236017029	57.5246839223461	55.6011049052356	cis	1.10686888820652	ATAC
peak_11161	197.360113091572	205.940577857654	135.901334870541	132.857905885563	102.114000640257	134	84	132	94	-27.1242383123327	-24.3603580975529	-21.983056504928	-22.3169206472389	55.6347709857853	50.8001577367856	46.0455545515358	47.4064300167175	trans	1.36087546518169	ATAC
peak_11162	26.3911779134079	28.3168294554274	22.1234731184602	26.320905882989	64.8824672402565	16	8	19	17	-16.534401526973	-15.6677570459962	-16.4076197300653	-15.3421916097668	34.455097415066	33.4149556336722	34.8946810018104	33.4569719417734	cis	0.0420163081011111	ATAC
peak_11163	39.0130456111247	43.7623727947515	45.0370702768654	58.9086941190706	47.7396656590919	56	27	57	31	-18.8446318620007	-18.7773972780892	-18.2390105065809	-18.8068820463643	39.0755580851213	39.6342360978583	38.5574625548416	40.3863528149684	trans	0.518095530279787	ATAC
peak_11164	26.3911779134079	34.3234296429424	26.8642173581302	33.8411647067001	64.9904950990594	33	22	31	12	-17.6777236052449	-17.2373064413626	-17.6746800631599	-16.9744802346679	36.7417415716097	36.554054424405	37.4288016679996	36.7215491915756	cis	0.167494767170595	ATAC
peak_11165	309.809479853049	349.240896616938	351.605197775528	327.131258831434	126.103258389956	324	198	275	185	-26.7063251515043	-25.5381973997856	-26.6653981770675	-26.2137576395271	54.7989446641284	53.155836341251	55.4102378958148	55.200104001294	cis	1.64310832287742	ATAC
peak_11166	51.6349133088415	68.6468592858847	64.7901712754906	75.2025882371114	80.1011936813008	58	56	54	37	-21.2799621718315	-19.9447387373741	-20.8982893869543	-19.8955093003686	43.9462187047828	41.9689190164281	43.8760203155885	42.563607322977	cis	0.594688306548932	ATAC
peak_11167	172.116377696138	163.89437654505	171.456916668067	145.391670591749	91.173956069742	133	70	135	89	-23.3765313822824	-22.7702547350266	-23.260139488	-22.7909588008145	48.1393571256847	47.6199510117331	48.5997205176798	48.3545063238688	cis	0.519406113951618	ATAC
peak_11168	14.9167527336653	9.43894315180915	17.3827288787902	16.2938941180408	83.5959662385221	21	10	8	11	-16.1491970405872	-15.0273722361348	-15.5391766528453	-14.983995023293	33.6846884422943	32.1341860139494	33.1577948473704	32.7405787688257	cis	0.606392754876282	ATAC
peak_11169	75.7312061863008	100.396031705606	45.0370702768654	55.148564707215	80.918063699413	92	29	82	50	-27.7108764934082	-22.4263579194068	-21.9396317626179	-21.6773545734258	56.8080473479364	46.9321573804934	45.9587050669156	46.1272978690914	trans	0.168592802175809	ATAC
peak_11171	47.0451432369444	59.2079161340756	75.0617837947757	62.6688235309261	78.7244516246265	34	15	37	32	-21.6607597726316	-21.1468091582688	-20.4729321037796	-19.5764738513198	44.7078139063831	44.3730598582175	43.0253057492391	41.9255364248795	cistrans	1.09976932435966	ATAC
peak_11173	181.295917839932	202.50823489336	203.852002305812	200.540235298964	106.687337990751	207	134	118	45	-27.1050596262243	-26.8226541997523	-27.0069375818595	-24.5887749551828	55.5964136135686	55.7247499411845	56.0933167053989	51.9501386326054	cistrans	3.64627498096312	ATAC
peak_11175	487.663070139058	547.458702804931	667.654813753531	663.036152957199	159.617977735806	623	401	520	324	-34.3021798311749	-27.4011626998177	-30.3425486780319	-27.6915247381285	69.9906540234697	56.8817669413153	62.7645388977436	58.1556381984967	cis	1.27387125718138	ATAC
peak_11176	86.0581888480691	92.6732600359444	111.407489632246	120.324141179378	89.5351419912533	124	81	96	76	-23.3610888679811	-20.7804510230328	-21.8160712745572	-20.681476994987	48.1084720970822	43.6403435877454	45.7115840907942	44.1355427122139	cis	0.495199124468442	ATAC
peak_11178	403.899766326938	369.834954402704	327.901476577178	338.411647067001	129.607728760813	375	219	371	226	-26.2780849149845	-25.9456897179228	-25.1859597208893	-25.2103196809389	53.9424641910889	53.9708209775255	52.4513609834584	53.1932280841176	trans	0.741867100659249	ATAC
peak_11179	573.721258987127	344.092382170497	559.407820281065	569.032917660809	131.481772010908	449	367	290	245	-39.3463855349741	-34.6572530884456	-37.1331463317504	-33.0668383290153	80.0790654310681	71.393947718571	76.3457342051806	68.9062653802704	cistrans	2.48768233830062	ATAC
peak_1118	20.6539653235366	31.7491724197217	29.2345894779653	20.0540235298964	27.6342217708668	29	15	29	15	-16.7027001706045	-16.6835126732625	-16.6579458485843	-16.6579332268863	34.791694702329	35.4464668882049	35.3953332388485	36.0884551760123	cons	0.603638536519561	ATAC
peak_11180	121.628906905271	181.056091366521	248.889072582677	236.888152946901	92.8376759700536	279	189	155	113	-36.136539624487	-25.219230713505	-29.210585463922	-26.1937099093928	73.659373610094	52.5179029686898	60.5006124695238	55.1600085410255	cis	2.64210557233568	ATAC
peak_11181	235.225716184722	329.504924572247	304.197755378828	215.580752946386	18.8050573729782	354	216	302	187	-30.1710822621877	-28.4966149395588	-30.1105329260277	-28.0364848563351	61.7284588854953	59.0726714207975	62.3005073937352	58.84555843491	cistrans	0.227112985887459	ATAC
peak_11182	1210.55185646284	731.089051394672	735.605481188802	790.880552960288	172.848165224363	669	460	657	441	-41.9676225692119	-41.3158652068999	-37.8675634671999	-37.6322453373059	85.3215394995436	84.7111719554796	77.8145684760796	78.0370793968516	trans	0.222510920771967	ATAC
peak_11183	17.2116377696138	43.7623727947515	44.2469462369204	33.8411647067001	52.799536901989	62	28	47	22	-22.6679710126204	-20.7607958736366	-22.0385811772386	-20.7793076697091	46.7222363863607	43.601033288953	46.1566038961571	44.331204061658	cis	0.730170772704973	ATAC
peak_11184	532.413328340054	391.287097929543	444.049710449094	456.229035305142	131.557080702953	415	261	411	290	-29.1137961923146	-28.8461038087042	-29.0670623230745	-29.1194759355617	59.6138867457491	59.7716491590883	60.2135661878287	61.0115405933632	cons	0.157762413339242	ATAC
peak_11185	360.296950643916	349.240896616938	433.778097929809	387.293329421123	132.690446570543	426	278	392	246	-28.1578948371738	-25.7160216638258	-27.0999141694165	-26.3320649830006	57.7020840354676	53.5114848693315	56.2792698805127	55.436718688241	cis	1.92523381890948	ATAC
peak_11186	59.6670109346612	48.0528015001193	75.0617837947757	66.4289529427817	79.188802252896	71	38	51	22	-22.1161956072051	-18.878309465238	-20.8859786612754	-19.2057791115253	45.6186855755301	39.8360604721558	43.8513988642307	41.1841469452904	cis	1.34808647313467	ATAC
peak_11188	17.2116377696138	36.0396011250895	26.0740933181852	23.8141529417519	52.9854272109848	34	19	23	20	-18.6582594500716	-18.4889102792425	-18.6280333744642	-18.4298123958092	38.7028132612631	39.0572621001649	39.3355082906083	39.6322135138581	cons	0.354448838901767	ATAC
peak_11189	774.523699632622	790.296967528748	945.778475814174	823.468341196369	81.7875845052039	781	531	762	538	-30.6467138363945	-30.4869259259905	-30.0859385407765	-30.0767430152311	62.6797220339088	63.0532933936608	62.2513186232329	62.926074752702	trans	0.428403410675912	ATAC
peak_1119	84.9107463300948	68.6468592858847	75.8519078347207	78.9627176489669	83.4480833964171	78	43	104	51	-21.1271896042273	-20.3649369736593	-21.1263493349281	-19.5505710623191	43.6406735695744	42.8093154889985	44.332140211536	41.8737308468779	cistrans	0.935584642120617	ATAC
peak_11190	425.701174168448	460.792042956501	422.716361370579	370.999435303083	106.58449992096	387	218	425	257	-28.8140442792327	-26.5172021119074	-28.2929361491865	-27.1119931751859	59.0143829195853	55.1138457654945	58.6653138400528	56.9965750726117	cis	1.88272930711713	ATAC
peak_11191	55.0772408627642	40.3300298304573	54.5185587562055	55.148564707215	74.4546573833638	49	37	36	31	-19.6315007760181	-18.2558323309827	-19.3060014696378	-18.3183574134419	40.6492959131561	38.5911062036452	40.6914444809554	39.4093035491237	cis	0.818197345478467	ATAC
peak_11192	29.8335054673306	31.7491724197217	22.1234731184602	25.0675294123705	64.719385196705	28	15	18	10	-17.1824514208471	-17.1586102130969	-16.4529518286738	-15.0219609885339	35.751197202814	36.3966619678736	34.9853451990274	32.8165106993076	cistrans	2.16883449971981	ATAC
peak_11194	87.2056313660433	68.6468592858847	56.0988068360955	38.8546705891742	29.2534460413903	44	23	57	43	-24.6901096500595	-20.5085201441995	-22.2819383228573	-20.4638066615219	50.766513661239	43.0964818300789	46.6433181873945	43.7002020452836	cis	0.60372021520471	ATAC
peak_11195	14.9167527336653	21.452143526839	11.0617365592301	13.7871411768037	80.3001094984148	20	14	17	10	-15.1508201127731	-15.1272148316106	-14.310717102438	-13.9125411068943	31.6879345866661	32.333871204901	30.7008757465559	30.5976709360284	cistrans	0.103204810527544	ATAC
peak_11196	22.9488503594851	5.14851444644135	13.4321086790651	32.5877882360816	2.33866300697061	10	10	11	11	-18.5731813699719	-18.5722237829481	-18.3197870839883	-18.2720465742117	38.5326571010637	39.223889107576	38.7190157096564	39.3166818706632	cons	0.186358608592677	ATAC
peak_11197	25.2437353954336	30.8910866786481	26.8642173581302	38.8546705891742	28.6221998744772	29	8	19	17	-18.8017819017343	-18.7210790920294	-18.6029749832055	-18.578250771614	38.9898581645885	39.5215997257385	39.2853915080908	39.9290902654678	cons	0.295533343502356	ATAC
peak_11199	112.449366761477	103.828374669901	87.7037684338958	116.564011767523	36.3090242729954	83	65	76	56	-22.194590286622	-21.967503640981	-22.1537114671928	-22.0171318868275	45.7754749343638	46.0144488236419	46.3868644760655	46.8068524958947	cons	0.2389738892781	ATAC
peak_112	408.489536398835	380.131983295587	501.72876536508	503.857341188646	141.502778070531	455	306	378	286	-31.3125937504685	-26.934822544794	-28.1175051301635	-26.4577796090052	64.0114818620568	55.9490866312679	58.3144518020068	55.6881479402502	cistrans	0.260938691017657	ATAC
peak_1120	149.167527336653	111.551146339563	173.827288787902	165.445694121645	93.3696257114669	146	95	141	85	-24.8853461463868	-23.4302700118587	-22.924782300557	-23.5156623755218	51.1569866538935	48.9399815653971	47.9290061427938	49.8039134732834	trans	1.01097542260334	ATAC
peak_11200	265.059221652053	273.729351402465	262.321181261742	353.452164714423	33.9300994853194	269	188	214	191	-29.0118755620371	-28.1448680780323	-28.7480064630013	-28.1415052578394	59.4100454851941	58.3691776977445	59.5754544676824	59.0555992379185	cis	0.686421540173967	ATAC
peak_11201	139.987987192859	102.970288928827	114.567985792026	152.91192941546	28.041098315224	100	91	75	78	-25.3222850780598	-23.6995717473244	-25.1940568011739	-23.6222578988971	52.0308645172394	49.4785850363286	52.4675551440276	50.0171045200341	cis	0.5385194837055	ATAC
peak_11202	29.8335054673306	32.6072581607952	51.3580625964255	42.6148000010298	68.0047012979453	34	18	15	23	-20.6343807468988	-18.4511724213834	-18.6746417320522	-18.4112130958148	42.6550558549175	38.9817863844467	39.4287250057843	39.5950149138693	cis	0.446938621337594	ATAC
peak_11203	61.9618959706098	59.2079161340756	42.6666981570304	46.3749294128853	75.1001058047383	40	32	45	40	-19.5419680110074	-17.7249017582677	-18.0922846959495	-17.5711701898444	40.4702303831347	37.5292450582153	38.2640109335788	37.9149291019287	cis	0.38568404371334	ATAC
peak_11204	30.9809479853049	28.3168294554274	47.4074423967004	45.1215529422668	67.4886830966664	26	27	31	27	-18.8796027238358	-18.2483906414017	-16.5395874711153	-16.6149281351006	39.1454998087915	38.5762228244832	35.1586164839105	36.0024449924411	trans	0.843828508530535	ATAC
peak_11205	39.0130456111247	28.3168294554274	63.2099231956006	50.1350588247409	71.1823644312432	42	36	37	19	-23.6304548429913	-19.0700604741518	-19.9672919867522	-18.838595308262	48.6472040471024	40.2195624899834	42.0140255151843	40.4497793387638	cis	0.230216848780401	ATAC
peak_11206	67.699108560481	92.6732600359444	99.5556290330709	86.4829764726781	80.6086962940878	76	75	82	57	-22.4342609105666	-21.8230976110516	-21.9998240728341	-21.7773743820841	46.2548161822532	45.7256367637831	46.079089687348	46.327337486408	cis	0.353452923564916	ATAC
peak_11207	105.564711653631	78.0858024376939	179.358157067517	185.499717651541	91.2839351883353	122	92	108	59	-36.7244921094114	-24.9181967799626	-24.4642909531252	-23.0755351454604	74.8352785799427	51.9158351016051	51.0080234479303	48.9236590131606	cistrans	2.08436443476971	ATAC
peak_11208	115.8916943154	101.25411744668	83.7531482341708	88.9897294139151	88.3230583798689	79	31	92	56	-23.6197940475917	-21.1807999617608	-22.4355261382961	-21.1010794828564	48.6258824563033	44.4410414652014	46.950493818272	44.9747476879527	cis	0.533706222751292	ATAC
peak_11209	20.6539653235366	36.0396011250895	41.0864500771404	31.3344117654631	55.244374464639	37	16	46	10	-19.2439648641553	-18.9996128780012	-18.6914180195031	-18.6536727408843	39.8742240894306	40.0786672976822	39.462277580686	40.0799342040084	trans	0.411946508744627	ATAC
peak_1121	268.501549205976	193.927377482624	289.185398619873	249.421917653086	80.8439276599338	235	188	201	157	-28.5432771987705	-25.8763140393141	-27.8557307802304	-25.8668786110788	58.4728487586608	53.832069620308	57.7909031021406	54.5063459443974	cis	0.674276324089362	ATAC
peak_11210	1004.01220322747	618.679819314036	669.235061833421	852.296000020595	22.5934646369253	548	381	535	478	-35.8746456693674	-35.3540881119779	-35.8283831037249	-35.467154326029	73.1355856998547	72.7876177656356	73.7362077491296	73.7068973742978	cis	0.347967934219128	ATAC
peak_11211	283.418301939641	291.74915196501	358.716314135033	338.411647067001	123.851498752363	286	197	276	184	-26.4421636408678	-25.1260346390723	-24.7408661571272	-24.756904171235	54.2706216428555	52.3315108198244	51.5611738559343	52.2863970647098	trans	0.725223208775503	ATAC
peak_11212	96.3851715098374	71.2211165091054	92.4445126735658	85.2296000020595	81.7585049522053	92	63	64	54	-22.4120843113199	-21.3048922291905	-22.3412296253891	-20.7492769787073	46.2104629837596	44.6892260000609	46.7619007924581	44.2711426796543	cistrans	0.418083320406538	ATAC
peak_11213	47.0451432369444	36.897686866163	56.0988068360955	55.148564707215	73.1604884727153	36	27	41	30	-18.8603033908566	-18.715093196511	-17.7219126342745	-18.0725803744206	39.1069011428331	39.5096279347018	37.5232668102289	38.917749471081	trans	1.39448266085215	ATAC
peak_11214	73.4363211503523	82.3762311430617	71.1111635950507	53.8951882365965	41.5668123539922	72	50	71	37	-21.422571413061	-21.4093478994868	-20.8201110726219	-20.4302396665394	44.2314371872419	44.8981373406535	43.7196636869237	43.6330680553186	cistrans	0.0865956316051353	ATAC
peak_11215	111.301924243503	137.293718571769	202.271754225922	209.313870593293	101.625825845299	202	114	134	100	-33.071482039937	-24.4664937754399	-25.2190669724303	-23.7040338852769	67.5292584409939	51.0124290925597	52.5175754865403	50.1806564927935	cistrans	0.831772599766168	ATAC
peak_11216	179.001032803984	184.488434330815	269.432297621247	220.59425882886	52.9484135106586	230	150	174	109	-29.0935651717609	-24.2641661291582	-27.1958717003169	-24.2696644874109	59.5734247046418	50.6077737999963	56.4711849423137	51.3119176970617	cis	0.704143897065421	ATAC
peak_11217	57.3721258987127	67.7887735448111	97.9753809531809	67.6823294134002	27.6851747781028	86	51	61	53	-23.3573770986065	-22.0470392919454	-22.5552207570716	-21.9701020665792	48.1010485583329	46.1735201255706	47.189883055823	46.7127928553981	cis	0.539272729827459	ATAC
peak_11218	181.295917839932	210.231006563022	156.444559909111	129.097776473708	65.3674137922374	128	98	128	104	-25.4352278273992	-24.4486182920626	-23.0910901921265	-23.062879203319	52.2567500159184	50.9766781258051	48.2616219259329	48.8983471288778	trans	0.636725202944859	ATAC
peak_11219	59.6670109346612	47.1947157590457	47.4074423967004	55.148564707215	75.0017633350125	39	42	39	22	-20.2249372019972	-20.1727236875796	-20.1896809810954	-19.5287085996724	41.8361687651142	42.424888916839	42.4588035038706	41.8300059215846	cistrans	0.00616284352963703	ATAC
peak_1122	371.771375823659	292.607237706084	434.568221969754	378.519694126794	91.2310177460086	357	256	261	232	-31.3256846096463	-28.2780344561827	-29.834138336443	-28.2748024823708	64.0376635804126	58.6355104540452	61.7477182145658	59.3221936869814	cis	0.686683232936161	ATAC
peak_11220	67.699108560481	54.9174874287078	95.6050088333459	72.6958352958743	38.5870898321946	74	47	75	37	-22.1407150584813	-21.1921898271932	-20.8604994043697	-20.68647907405	45.6677244780825	44.4638211960663	43.8004403504191	44.1455468703398	trans	0.34510651992062	ATAC
peak_11223	257.027124026233	244.554436205964	220.444607144657	208.060494122675	111.935449167604	220	163	228	168	-24.3977595001726	-23.7610362734586	-23.435062327709	-23.4742985123073	50.1818133614651	49.601514088597	48.9495661970978	49.7211857468543	trans	0.651947891499219	ATAC
peak_11224	298.335054673306	220.528035455905	321.580484257618	264.462435300508	44.3970107131771	299	226	218	212	-29.7778184763684	-28.3754346349853	-29.4961244101721	-28.2985282929455	60.9419313138566	58.8303108116503	61.071690362024	59.3696453081309	cis	0.539334496480535	ATAC
peak_11225	25.2437353954336	22.3102292679125	22.9135971584052	32.5877882360816	35.1315720968952	36	14	28	16	-16.8827819921135	-16.4383613318181	-16.6195203170749	-16.4441135626248	35.1518583453469	34.9561642053161	35.3184821758296	35.6608158474893	cis	0.195694140030767	ATAC
peak_11226	33.2758330212534	30.0330009375746	22.1234731184602	31.3344117654631	38.0860196388305	28	21	40	18	-17.7803943541834	-17.2099783583423	-17.5351955076398	-17.403574408214	36.9470830694867	36.4993982583645	37.1498325569595	37.5797375386677	cis	0.447684811122194	ATAC
peak_11227	14.9167527336653	25.7425722322068	28.4444654380203	23.8141529417519	57.2041074506279	45	13	36	20	-17.9021944957395	-17.6434784351097	-17.4381634816081	-17.4296574417501	37.1906833525988	37.3663984118992	36.955768504896	37.63190360574	trans	0.234914847702832	ATAC
peak_11228	51.6349133088415	27.4587437143539	24.4938452382952	30.0810352948445	54.1174857369251	27	18	21	18	-20.1519697317333	-19.8756487988917	-18.6783282910876	-18.7633484217316	41.6902338245865	41.8307391394632	39.436098123855	40.2992855657029	trans	0.863187441847884	ATAC
peak_11229	80.3209762581978	49.7689729822664	55.3086827961505	51.3884352953594	65.544201450924	50	43	43	40	-20.7796551660792	-20.7635055255398	-20.1310741906849	-19.8470210420685	42.9456046932782	43.6064525927594	42.3415899230496	42.4666308063768	trans	0.125040883327173	ATAC
peak_11233	45.8977007189702	39.4719440893837	41.8765741170854	42.6148000010298	69.710250418657	45	27	33	19	-18.3188955168692	-17.5960093734073	-18.3188957643618	-16.8791258446601	38.0240853948582	37.2714602884944	38.7172330704035	36.5308404115599	cistrans	0.740619876934502	ATAC
peak_11234	21.8014078415108	31.7491724197217	36.3457058374703	30.0810352948445	64.9258536120181	23	31	26	29	-17.0551648140323	-16.9093854463889	-16.6354838804787	-16.6506191499788	35.4966239891844	35.8982124344576	35.3504093026373	36.0738270221974	trans	0.14621468654714	ATAC
peak_11236	36.7181605751761	35.1815153840159	20.5432250385702	21.3074000005149	64.7384357941439	20	11	18	10	-17.7411938091056	-16.5707724876554	-14.9438440222963	-14.9385584357257	36.8686819793311	35.2209865169906	31.9671295862725	32.6497055936912	trans	0.68257600741866	ATAC
peak_11237	28.6860629493564	36.0396011250895	23.7037211983502	27.5742823536075	64.7876190987886	32	15	25	10	-17.0307997744031	-16.9988795159639	-16.5281940834072	-16.3428381465356	35.447893909926	36.0772005736075	35.1358297084941	35.4582650153111	trans	0.312064201431845	ATAC
peak_11238	30.9809479853049	32.6072581607952	30.0247135179103	42.6148000010298	30.4641041216938	25	13	32	15	-17.5730598092906	-17.4943963521456	-17.4309649646237	-16.9537864724002	36.5324139797011	37.0682342459711	36.9413714709272	36.6801616670402	cons	0.147747687339098	ATAC
peak_11239	20.6539653235366	30.0330009375746	22.9135971584052	17.5472705886593	66.2416973310991	34	21	20	15	-17.7286806235339	-17.7144808040215	-17.3242144754538	-16.3019723811749	36.8436556081876	37.5084031497228	36.7278704925875	35.3765334845895	cistrans	1.35133700799798	ATAC
peak_1124	224.898733522954	193.927377482624	254.419940862292	275.742823536075	112.615114804455	195	165	225	150	-27.179696747428	-26.4403347919651	-25.0795459416084	-24.9910476701442	55.7456878559758	54.9601111256099	52.2385334248966	52.7546840625281	trans	0.516150637631483	ATAC
peak_11240	35.5707180572019	36.0396011250895	34.7654577575803	40.1080470597927	66.9332050766028	54	19	30	20	-18.3676581951264	-18.0836007267085	-18.3478942785641	-17.6489856186314	38.1216107513727	38.2466429950968	38.775230098808	38.0705599595025	cistrans	0.0510507918701819	ATAC
peak_11241	37.8656030931504	37.7557726072366	23.7037211983502	33.8411647067001	33.5755909079169	26	14	20	22	-18.5342021187704	-18.0741573569551	-17.9255422400155	-17.8984897227505	38.4546985986607	38.2277562555901	37.9305260217109	38.5695681677408	trans	0.297230233879212	ATAC
peak_11242	27.5386204313821	30.8910866786481	30.8148375578553	45.1215529422668	26.1165946520614	34	19	24	17	-18.5668997976539	-17.3338454787315	-18.0975882158332	-17.3487996012388	38.5200939564278	36.7471324991429	38.2746179733462	37.4701879247173	cis	0.723055425574366	ATAC
peak_11244	39.0130456111247	44.6204585358251	57.6790549159855	55.148564707215	73.3301624817601	68	28	48	25	-20.1804132334715	-17.6931960196409	-18.8962213695193	-18.9641563717144	41.7471208280629	37.4658335809617	39.8718842807183	40.7009014656685	cis	2.40605069975666	ATAC
peak_11245	94.0902864738889	87.524745589503	109.827241552356	125.337647061852	89.9084006031797	99	59	63	52	-23.9683880264988	-20.9815651539836	-22.4010077586231	-20.9298028205981	49.3230704141175	44.0425718496469	46.881457058926	44.632194363436	cis	0.589622513789109	ATAC
peak_11246	73.4363211503523	103.828374669901	46.6173183567554	46.3749294128853	73.1214666209945	56	32	59	52	-28.5110805649794	-21.839198463507	-21.5206964539781	-20.6372636117279	58.4084554910786	45.7578384686939	45.120834449636	44.0471159456956	cistrans	1.07371850394038	ATAC
peak_11248	48.1925857549187	49.7689729822664	30.8148375578553	26.320905882989	67.8520693023534	25	14	29	10	-20.0306143569771	-18.0706589516216	-16.5019265128501	-16.50304758715	41.4475230750741	38.2207594449231	35.0832945673799	35.7786838965397	trans	0.695389329159752	ATAC
peak_11249	57.3721258987127	40.3300298304573	41.8765741170854	33.8411647067001	66.6526932609796	44	33	15	7	-21.8167393122413	-21.4181682751459	-21.0407951251356	-17.6998628472361	45.0197729856026	44.9157780919717	44.161031791951	38.1723144167119	cistrans	5.98871737523906	ATAC
peak_11250	268.501549205976	241.12209324167	263.901429341632	302.063729419064	112.667613833442	250	179	213	153	-26.6496548384368	-24.4055029666817	-26.2190493259194	-24.9802279080694	54.6856040379935	50.8904474750433	54.5175401935187	52.7330445383786	cis	1.84259706333532	ATAC
peak_11251	25.2437353954336	36.0396011250895	25.2839692782402	28.827658824226	64.7720986302107	19	18	23	16	-16.418411100363	-16.2377581927523	-16.2409192173582	-16.2195383161541	34.2231165618459	34.5549579271844	34.5612799763962	35.211665354548	cons	0.331841365338455	ATAC
peak_11252	5.73721258987127	13.7293718571769	17.3827288787902	6.26688235309261	3.54264626293612	15	13	31	12	-17.939760392361	-17.6048649816498	-17.9137721022113	-17.2847465792982	37.2658151458419	37.2891715049795	37.9069857461024	37.3420818808361	cons	0.023356359137594	ATAC
peak_11253	55.0772408627642	28.3168294554274	36.3457058374703	32.5877882360816	55.0696080550556	42	33	20	17	-22.1559886478216	-22.1234513820513	-21.7736430192351	-18.9438055954545	45.6982716567632	46.3263443057825	45.62672758015	40.6601999131487	cistrans	4.96652766700134	ATAC
peak_11254	90.6479589199661	79.801973919841	85.3333963140608	107.790376473193	49.5557902078158	51	57	56	52	-20.9820126146848	-20.8857322832555	-20.7384266087688	-20.7384194933567	43.3503195904895	43.8509061081909	43.5562947592174	44.2494277089532	cons	0.205975168727861	ATAC
peak_11255	243.257813810542	204.224406375507	220.444607144657	181.739588239686	58.2812748340992	146	124	160	150	-26.0350926423703	-24.5203463993106	-25.7778567700917	-24.9306430182675	53.4564796458604	51.120134340301	53.6351550818633	52.6338747587748	cis	1.51374041847379	ATAC
peak_11256	82.6158612941463	89.2409170716501	82.9630241942258	72.6958352958743	84.6299766820561	84	57	76	40	-21.1373600934415	-20.8869924980362	-20.9390220020261	-19.8613811796006	43.6610145480028	43.8534265377523	43.9574855457321	42.4953510814411	cistrans	1.16566346656178	ATAC
peak_11257	296.040169637358	338.085781982982	283.654530340258	333.398141184527	73.322074486467	299	209	253	185	-27.6680245830158	-26.5079117462626	-27.7033406807607	-25.7776300925729	56.7223435271514	55.095265034205	57.4861229032013	54.3278489073857	cistrans	0.76741612681937	ATAC
peak_11259	49.340028272893	34.3234296429424	41.8765741170854	36.3479176479372	65.4983496584464	33	24	25	16	-18.6652200937916	-18.2859026441678	-18.6171198463907	-17.3511089724994	38.7167345487031	38.6512468300154	39.3136812344612	37.4748066672386	cistrans	1.1764401627768	ATAC
peak_11260	27.5386204313821	38.6138583483102	41.8765741170854	38.8546705891742	66.9732401382666	48	34	32	22	-19.5091696647482	-17.3833091299125	-19.0816985083215	-17.1090219700227	40.4046336906163	36.8460598015048	40.2428385583229	36.9906326622852	cis	0.14457286078035	ATAC
peak_11264	113.596809279451	121.848175232445	132.740838710761	121.577517649997	93.9124563158283	101	75	86	62	-22.011269930729	-20.8097512229983	-21.8518496146809	-20.6765139508642	45.408834222578	43.6989439876764	45.7831407710416	44.1256166239681	cis	0.426672636291727	ATAC
peak_11266	118.186579351348	88.3828313305766	191.210017666692	209.313870593293	94.5846739464636	144	108	108	99	-36.8609925199488	-25.9913936472468	-24.4968396525418	-23.3138362451211	75.1082794010175	54.0622288361735	51.0731208467635	49.4002612124819	cistrans	1.67285963428156	ATAC
peak_11267	43.6028156830217	34.3234296429424	60.8395510757656	45.1215529422668	36.5342431854691	32	28	37	19	-20.2131343152609	-19.5005422603137	-19.2570315023008	-19.1892035697266	41.8125629916416	41.0805260623072	40.5935045462814	41.1509958616931	trans	0.487021516025834	ATAC
peak_11268	32.1283905032791	37.7557726072366	60.0494270358205	43.8681764716483	33.2946905487848	42	18	35	37	-21.8838741132962	-21.2143464584438	-20.4260677892416	-20.1641894787357	45.1540425877123	44.5081344585675	42.931577120163	43.1009676797111	trans	0.169390559548141	ATAC
peak_11269	198.507555609546	160.462033580756	195.160637866417	244.408411770612	45.4208780040339	132	98	134	93	-25.2120746579959	-24.9395477466833	-24.4559206627941	-24.4523302565357	51.8104436771116	51.9585370350464	50.991282867268	51.6772492353113	trans	0.685966368043267	ATAC
peak_11271	115.8916943154	102.970288928827	192.790265746582	180.486211769067	98.729469383336	111	61	120	70	-29.9818994741777	-25.136246070782	-21.7664021512375	-22.3324260432134	61.3500933094753	52.3519336832437	45.6122458441547	47.4374408086666	trans	1.82519496451181	ATAC
peak_11274	211.129423307263	174.191405437932	248.889072582677	240.648282358756	109.926126601381	200	136	158	114	-27.7347808187998	-23.5193793574923	-25.6168468093885	-23.8493994477681	56.8558559987194	49.1182002566644	53.3131351604568	50.471387617776	cis	1.35318736111159	ATAC
peak_11276	234.078273666748	216.237606750537	314.469367898113	297.05022353659	116.603208848499	262	187	170	122	-31.2313205435889	-24.1050557660357	-27.4696880317167	-23.9751735382695	63.8489354482977	50.2895530737512	57.0188176051132	50.7229357987787	cis	0.433382725027485	ATAC
peak_11277	35.5707180572019	35.1815153840159	26.0740933181852	28.827658824226	65.2187261683139	28	15	28	13	-16.3237052629679	-16.0907383811834	-15.6320280388444	-15.7275314551906	34.0337048870557	34.2609183040466	33.3434976193687	34.227651632621	trans	0.690207267686986	ATAC
peak_11278	11.4744251797425	35.1815153840159	23.7037211983502	13.7871411768037	6.90956561623125	45	15	28	8	-20.56203071383	-19.4732755036325	-20.4673862463989	-18.8800092415791	42.5103557887798	41.0259925489448	43.0142140344776	40.5326072053981	cistrans	0.493385343546706	ATAC
peak_11279	45.8977007189702	55.7755731697813	60.8395510757656	46.3749294128853	45.9511134439277	51	27	52	36	-19.351576785524	-19.2230857143335	-19.3063157431861	-19.0179146549429	40.0894479321679	40.5256129703469	40.6920730280521	40.8084180321256	cons	0.436165038179041	ATAC
peak_11280	79.1735337402236	45.4785442768986	41.0864500771404	35.0945411773186	60.8732004827125	60	45	58	43	-23.4352396817818	-22.6325569241629	-20.2139913280501	-20.3054437161307	48.2567737246835	47.3445553900056	42.50742419778	43.3834761545012	trans	0.876051956721241	ATAC
peak_11281	22.9488503594851	25.7425722322068	23.7037211983502	16.2938941180408	42.5664526618222	19	9	21	12	-15.7018853500761	-15.202395190533	-15.4018528536414	-15.7500922901934	32.790065061272	32.4842319227459	32.8831472489627	34.2727733026266	cis	0.30583313852609	ATAC
peak_11282	100.974941581734	99.5379459645328	82.1729001542808	81.469470590204	86.8086322409088	110	63	70	52	-22.9730769608771	-22.7404576219942	-22.0015616382794	-20.1009156225031	47.3324482828741	47.5603567856682	46.0825648182386	42.9744199672459	cistrans	3.1081448509927	ATAC
peak_11283	34.4232755392276	36.897686866163	40.2963260371954	26.320905882989	23.5716268949505	47	31	28	27	-19.7058906481366	-19.2314376928518	-19.668679239845	-18.371694633266	40.7980756573931	40.5423169273833	41.4168000213699	39.5159779887717	cistrans	1.02633893861164	ATAC
peak_11284	67.699108560481	66.9306878037376	84.5432722741158	63.9222000015447	38.5767553383605	74	55	66	51	-20.4739816569136	-20.0598762824033	-20.3522774123606	-20.5148090229095	42.3342576749472	42.1991941064864	42.7839963664011	43.8022067680589	cis	0.135063568460794	ATAC
peak_11285	103.269826617683	103.828374669901	109.037117512411	102.776870590719	90.0345801502563	93	56	77	62	-20.897107679306	-20.7333694333923	-20.8761775876727	-20.8415610550627	43.1805097197319	43.5461804084645	43.8317967170253	44.4557108323652	cons	0.365670688732564	ATAC
peak_11286	52.7823558268157	51.4851444644135	65.5802953154356	73.9492117664928	78.7074343796777	62	68	41	22	-23.2357077698353	-20.8230043078771	-21.730619437834	-19.9736374247061	47.8577099007904	43.725450157434	45.5406804173479	42.719863571652	cistrans	1.00558658578204	ATAC
peak_11288	134.250774602988	123.564346714592	124.049474271366	99.0167411788633	51.1396342952643	94	82	124	64	-24.2874162545825	-23.9982293514471	-23.9067219935935	-23.8923810719573	49.9611268702848	50.075900244574	49.8928855288668	50.5573508661545	trans	0.0682413414180445	ATAC
peak_11293	73.4363211503523	51.4851444644135	23.7037211983502	16.2938941180408	39.4315407624184	23	13	40	30	-31.9830261295441	-19.0266959754076	-20.5088527049008	-17.9640056161944	65.352346620208	40.132833492495	43.0971469514814	38.7005999546287	cistrans	1.43223353786635	ATAC
peak_11294	56.2246833807385	44.6204585358251	52.9383106763155	42.6148000010298	73.3217886815224	40	29	38	26	-17.9607904280756	-17.9412287416549	-17.9110606265522	-18.1184576294557	37.307875217271	37.9618990249895	37.9015627947843	39.0095039811512	cons	0.593687577513265	ATAC
peak_11297	278.828531867744	232.541235830934	303.407631338883	282.009705889168	117.817910011404	246	181	253	190	-25.4735897602115	-25.4539606078337	-24.7395971242347	-24.7691469984888	52.3334738815429	52.9873627573472	51.5586357901493	52.3108827192174	trans	0.752246929068065	ATAC
peak_11298	410.784421434783	320.924067161511	416.395369051019	402.333847068546	129.609527580337	335	266	309	186	-30.3315263426453	-28.7306295973753	-29.7328321361796	-28.4925794087393	62.0493470464106	59.5407007364304	61.5451058140389	59.7577475397183	cis	0.217046803287928	ATAC
peak_11299	304.072267263177	317.491724197217	280.494034180478	246.915164711849	119.616385191131	277	162	297	191	-26.9667775756285	-24.7049855804958	-25.8318671562322	-24.6320537420792	55.3198495123769	51.4894127026715	53.7431758541442	52.0366962063981	cis	0.54728350372659	ATAC
peak_113	237.520601220671	187.062691554036	197.531009986252	189.259847063397	107.565431230351	189	103	214	127	-25.7077533276043	-23.8743022411572	-25.3995545772418	-23.7825021445356	52.8018010163285	49.8280460239942	52.8785506961634	50.337593011311	cis	0.509546987316838	ATAC
peak_1130	22.9488503594851	28.3168294554274	46.6173183567554	33.8411647067001	34.6932131896617	33	17	41	22	-19.5276589765149	-19.5030916171323	-17.7460970812187	-16.9969986840476	40.4416123141496	41.0856247759445	37.5716357041172	36.766586090335	cistrans	0.80504961378228	ATAC
peak_11300	125.071234459194	135.577547089622	153.284063749331	203.046988240201	35.5205418270228	138	67	119	73	-25.6069809461872	-24.6785746540798	-24.2224077232634	-24.0515624580376	52.6002562534942	51.4365908498394	50.5242569882066	50.875713638315	trans	0.351456650108432	ATAC
peak_11302	71.1414361144038	45.4785442768986	61.6296751157106	56.4019411778335	66.381145150863	64	28	43	18	-21.4853660317851	-20.6969647596141	-21.480822737035	-19.6087423044345	44.3570264246901	43.4733710609081	45.0410870157497	41.9900733311088	cistrans	1.48329772979936	ATAC
peak_11303	588.638011720793	400.726041081352	418.765741170854	468.762800011327	129.15929796509	362	277	372	272	-30.693295139915	-30.464966358316	-30.0799424225297	-30.0723742437617	62.7728846409499	63.0093742583118	62.2393263867392	62.9173372097631	trans	0.533558254210675	ATAC
peak_11304	98.6800565457859	66.072602062664	58.4691789559305	66.4289529427817	71.2816690488664	55	33	62	47	-23.1468050353164	-20.6605758267461	-21.6938748835718	-20.6911386855651	47.6799044317527	43.400593195172	45.4671913088234	44.1548660933701	cis	0.754272898198082	ATAC
peak_11306	819.273957833618	633.267276912286	877.827808378903	930.005341198944	178.92184018942	707	483	549	448	-37.1686085629036	-32.2641433925421	-33.6520003990528	-32.1514971400699	75.7235114869271	66.6077283267639	69.3834423397854	67.0755830023795	cis	0.467854675615555	ATAC
peak_1131	243.257813810542	179.339919884374	232.296467743832	185.499717651541	36.9445487396499	213	139	234	120	-26.7387209099631	-26.7366151942203	-26.7357422368479	-26.8029937216427	54.8637361810461	55.5526719301205	55.5509260153757	56.3785761655251	cons	0.687189834329558	ATAC
peak_11310	118.186579351348	122.706260973519	78.2222799545557	86.4829764726781	89.2481455047469	108	67	102	54	-24.2823562143575	-23.2651410026767	-20.814046156182	-20.2980963636551	49.951006789835	48.6097235470331	43.7075338540438	43.36878144955	cistrans	0.338752404493817	ATAC
peak_11311	12.6218676977168	18.8778863036183	21.3333490785152	28.827658824226	68.6034663896664	26	8	25	13	-17.1822660880631	-16.8208520869069	-15.6444378589501	-15.8568211819953	35.7508265372462	35.7211457154936	33.3683172595801	34.4862310862304	trans	1.11791382665032	ATAC
peak_11312	30.9809479853049	41.1881155715308	39.5062019972504	68.9357058840187	20.0862533577084	36	24	20	24	-22.2151379665622	-20.359768760232	-21.0345447635653	-20.3139925197294	45.8165702942444	42.7989790621439	44.1485310688105	43.4005737616985	cis	0.601594699554639	ATAC
peak_11316	32.1283905032791	18.8778863036183	37.1358298774153	28.827658824226	55.5939523126195	27	24	19	22	-18.3330229020037	-17.1642899857742	-17.700430063492	-17.1581279248412	38.0523401651273	36.4080215132283	37.4803016686639	37.0888445719222	cis	0.680823058693868	ATAC
peak_11319	207.68709575334	131.287118384255	151.703815669441	166.699070592264	86.1169097676849	90	91	143	98	-27.7313221042106	-27.1058177798481	-27.6266995608622	-26.5407946475098	56.8489385695412	56.2910771013761	57.3328406634043	55.8541780172593	cistrans	0.436899084116732	ATAC
peak_1132	185.885687911829	216.237606750537	233.876715823722	198.033482357727	76.3467975996635	219	114	177	112	-25.642221985027	-24.6158432137889	-25.4975320158081	-24.9157055863182	52.6707383311739	51.3111279692576	53.074505573296	52.6039998948761	cis	1.2928719256185	ATAC
peak_11320	240.962928774593	217.09569249161	196.740885946307	189.259847063397	108.788404970818	170	88	189	115	-25.7868599793127	-23.2232323229827	-24.7394453243431	-23.2413032111622	52.9600143197453	48.5259061876452	51.558332190366	49.2551951445642	cis	0.729288956918964	ATAC
peak_11321	244.405256328516	212.805263786243	236.247087943557	268.222564712364	113.069374733571	238	136	231	170	-26.0960353427147	-26.094099123579	-25.7279116689017	-25.3596702260817	53.5783650465492	54.2676397888378	53.5352648794831	53.4919291744032	cistrans	0.0433357050799543	ATAC
peak_11325	184.738245393855	163.89437654505	130.370466590926	156.672058827315	72.2438758274041	135	69	110	82	-24.9583264990277	-24.6051539174861	-24.0109607916897	-23.9638440211073	51.3029473591753	51.289749376652	50.1013631250592	50.7002767644543	trans	0.598913639395107	ATAC
peak_1133	27.5386204313821	45.4785442768986	33.1852096776903	32.5877882360816	56.699051115211	36	25	31	19	-18.0769763181367	-17.9647707225111	-17.9676676936717	-17.4223030057687	37.5402469973934	38.0089829867021	38.0147769290232	37.6171947337771	cons	0.0769477363837439	ATAC
peak_11331	129.661004531091	126.996689678887	93.2346367135109	109.043752943811	92.2983360472456	94	59	92	39	-23.7891081437292	-23.3373652880823	-22.313579297657	-21.6167817341141	48.9645106485783	48.7541721178445	46.7066001369938	46.006152190468	cistrans	0.700447946525827	ATAC
peak_11332	286.860629493564	233.399321572008	163.555676268617	216.834129417004	35.9483161191288	158	119	138	99	-28.3029297880207	-28.0811431660502	-26.8118105648402	-25.3907999268157	57.9921539371612	58.2417278737802	55.7030626713601	53.5541885758712	cistrans	2.14887409548895	ATAC
peak_11333	1012.04430085329	675.313478224891	764.840070666767	820.961588255132	169.729857296856	584	469	556	462	-34.5341078891602	-34.4702708521593	-34.2551985428718	-33.980029295447	70.4545101394402	71.0199832459984	70.5898386274235	70.7326473131338	cons	0.135328487983259	ATAC
peak_11334	123.92379194122	99.5379459645328	81.3827761143357	70.1890823546373	87.4485530968497	95	55	75	39	-25.6477577688039	-23.8459996046523	-22.1793104266593	-20.428053366284	52.6818098987277	49.7714407509845	46.4380623949985	43.6286954548079	cistrans	2.80936694019061	ATAC
peak_11335	28.6860629493564	23.1683150089861	30.0247135179103	31.3344117654631	64.7301808645798	35	20	33	14	-16.4711466105871	-15.9026896065268	-16.2164035988345	-15.902701457207	34.328587582294	33.8848207547334	34.5122487393489	34.5779916366538	cis	0.443766827560651	ATAC
peak_11336	63.109338488584	51.4851444644135	79.0124039945007	71.4424588252558	80.4725499431413	91	38	60	30	-22.2338828120852	-19.022215578814	-20.877107712849	-20.806799295484	45.8540599852902	40.1238726993078	43.8336569673778	44.3861873132078	cis	3.70978426807001	ATAC
peak_11338	21.8014078415108	21.452143526839	21.3333490785152	23.8141529417519	66.8062509707034	31	17	26	23	-15.543065148508	-15.5253458004665	-15.5088339467096	-15.5892256658082	32.4724246581359	33.1301331426128	33.0971094350991	33.9510400538561	cons	0.624684776963193	ATAC
peak_1134	21.8014078415108	25.7425722322068	19.7531009986252	28.827658824226	32.2041726136905	15	15	11	6	-17.1446906580298	-16.6563238438734	-17.1417501203599	-15.8616660280893	35.6756756771796	35.3920892294267	36.3629417823996	34.4959207784183	cistrans	0.8961684510084	ATAC
peak_11340	78.0260912222493	73.7953737323261	87.7037684338958	78.9627176489669	84.0785601340793	73	41	71	46	-19.4384793044767	-19.4028011708949	-19.2493515068859	-19.4567619531622	40.2632529700732	40.8850438834696	40.5781445554516	41.6861126285641	cons	0.31489158537839	ATAC
peak_11341	113.596809279451	100.396031705606	93.2346367135109	101.5234941201	89.4340992787324	80	64	85	63	-20.4878125526099	-20.3069970128479	-20.2725563179198	-20.2461226612498	42.3619194663396	42.6934355673756	42.6245541775195	43.2648340447393	cons	0.262634711179899	ATAC
peak_11343	82.6158612941463	82.3762311430617	74.2716597548307	88.9897294139151	84.6746647696723	81	49	70	42	-20.1085866482531	-19.7345520904501	-20.0838788815087	-20.5810591098923	41.6034676576262	41.54854572258	42.2471993046973	43.9347069420243	cis	0.0549219350462238	ATAC
peak_11344	17.2116377696138	13.7293718571769	18.1728529187352	27.5742823536075	26.5497389301748	16	9	12	12	-16.3079229221447	-15.8009074731429	-15.449625181938	-15.4470488505453	34.0021402054093	33.6812564879656	32.9786919055558	33.6666864233303	trans	0.687994517774527	ATAC
peak_11345	126.218676977168	78.9438881787674	89.2840165137858	80.2160941195854	73.3422438642239	103	64	87	61	-23.7182517112321	-23.7027152844462	-22.9522916799801	-22.3771093692816	48.822797783584	49.4848721105723	47.9840249016399	47.526807460803	cistrans	0.457217440836956	ATAC
peak_11346	30.9809479853049	33.4653439018688	18.9629769586802	17.5472705886593	65.0127045644141	25	17	32	20	-18.2389851633896	-15.6098231077941	-15.5879950361562	-15.3474727147763	37.8642646878991	33.299087757268	33.2554316139923	33.4675341517923	trans	0.0436561432756903	ATAC
peak_11347	27.5386204313821	44.6204585358251	19.7531009986252	23.8141529417519	56.2836677244861	21	20	17	14	-19.6917524115474	-19.0999710838672	-17.2904136198512	-16.5952993500715	40.7697991842147	40.2793837094142	36.6602687813822	35.9631874223828	cistrans	0.697081358999419	ATAC
peak_11348	26.3911779134079	35.1815153840159	16.5926048388452	18.8006470592778	65.3688203762596	21	10	18	11	-17.4632501141863	-16.4403420360596	-15.0709609212145	-15.0384008061811	36.3127945894925	34.9601256137991	32.2213633841089	32.849390334602	trans	0.628026950493052	ATAC
peak_11349	473.893759923367	357.821754027674	166.716172428397	175.472705886593	112.54844176427	209	117	289	136	-58.5264006766702	-30.0701868335035	-28.1493765876679	-26.0436659501376	118.43909571446	62.2198152086868	58.3781947170156	54.859920622515	cistrans	3.51827409450067	ATAC
peak_11350	49.340028272893	49.7689729822664	37.1358298774153	38.8546705891742	70.4184286221846	69	28	48	26	-19.4614505807885	-19.378094265003	-18.5250736288163	-17.4085701993939	40.3091955226969	40.8356300716859	39.1295887993125	37.5897291210275	cistrans	1.53985967828494	ATAC
peak_11352	34.4232755392276	46.3366300179722	41.8765741170854	33.8411647067001	68.0122098791514	57	21	45	19	-18.1393805691718	-17.8681574633978	-18.1067826264139	-18.1998552292138	37.6650554994634	37.8157564684753	38.2930067945076	39.1722991806675	cons	0.150700969011908	ATAC
peak_11353	36.7181605751761	44.6204585358251	33.1852096776903	40.1080470597927	67.7989342287295	40	27	26	28	-18.4354363444774	-18.4093913343056	-18.2690328245492	-17.7019290234268	38.2571670500746	38.8982242102911	38.6175071907783	38.1764467690934	cistrans	0.0807202809812537	ATAC
peak_11354	174.411262732087	143.300318759284	185.679149387077	162.938941180408	101.879073477521	176	125	184	143	-23.9034803513453	-23.7773916390648	-23.593478708833	-23.0661410444883	49.1932550638104	49.6342248198095	49.2663989593459	48.9048708112164	cistrans	0.288384252593971	ATAC
peak_11355	244.405256328516	187.062691554036	304.197755378828	216.834129417004	25.8576206839812	258	164	5	11	-30.2683520568703	-29.5984492028223	-29.8497513805779	-26.14516957385	61.9229984748606	61.2763399473244	61.7789443028356	55.0629278699397	cistrans	6.21341207738462	ATAC
peak_11356	173.263820214112	150.165004687873	183.308777267242	127.844400003089	29.3239263676616	190	111	153	112	-26.090344161725	-25.6230450536679	-26.0726112191492	-25.3363871359051	53.5669826845699	53.3255316490157	54.2246639799781	53.44536299405	cis	0.119831345034299	ATAC
peak_11357	154.904739926524	153.597347652167	168.296420508287	167.952447062882	100.984643396966	184	108	169	112	-22.4136719634052	-22.1311884216279	-22.1918730573645	-22.1257253298689	46.2136382879302	46.3418183849356	46.4631876564088	47.0240393819777	cons	0.128180097005412	ATAC
peak_11358	44.7502582009959	48.9108872411929	50.5679385564805	38.8546705891742	59.8984934218652	59	26	30	19	-20.025131315627	-19.900724605197	-20.0005359201678	-19.277368741393	41.4365569923738	41.8808907520738	42.0805133820155	41.3273262050257	cistrans	0.10923078734811	ATAC
peak_11359	50.4874707908672	54.9174874287078	72.6914116749407	86.4829764726781	80.4365165814921	82	45	49	44	-24.0188649092446	-20.2350367734102	-20.9493194028825	-20.1101047476429	49.4240241796091	42.5495150885002	43.9780803474448	42.9927982175257	cis	0.44328312902546	ATAC
peak_11362	63.109338488584	55.7755731697813	25.2839692782402	26.320905882989	69.7944656281126	46	19	43	23	-25.7070424013039	-19.8682735321316	-16.8660036159784	-17.1278151646726	52.8003791637277	41.815988605943	35.8114487736365	37.028219051585	trans	1.21677027794843	ATAC
peak_11363	61.9618959706098	58.349830393002	18.1728529187352	30.0810352948445	22.0567337868533	40	16	40	22	-24.3513508832167	-21.0746991610388	-18.661045302643	-18.5226373410402	50.0889961275532	44.2288398637574	39.4015321469658	39.8178634043202	trans	0.4163312573544	ATAC
peak_11364	47.0451432369444	42.9042870536779	20.5432250385702	40.1080470597927	18.0376764533835	27	10	22	17	-20.3607493246321	-19.7462554325443	-19.4482479016219	-19.4207265901467	42.1077930103841	41.5719524067685	40.9759373449237	41.6140419025332	trans	0.596015061844845	ATAC
peak_11368	36.7181605751761	46.3366300179722	26.0740933181852	26.320905882989	65.9245662836185	32	28	34	22	-19.069587790298	-18.3997493540737	-16.6813992868093	-16.8667985753062	39.5254699417158	38.8789402498273	35.4422401152984	36.5061858728521	trans	1.06394575755374	ATAC
peak_1137	43.6028156830217	43.7623727947515	14.2222327190101	16.2938941180408	64.8452622431459	15	13	34	23	-28.0505323632464	-15.7738272520842	-17.6331329046614	-15.6105495511386	57.4873590876127	33.6270960458482	37.3457073510026	33.993687824517	cis	0.366591778668841	ATAC
peak_11373	407.34209388086	417.887755902823	378.469415133658	348.438658831949	133.419650336619	398	250	344	232	-27.9092486159458	-27.7863706212681	-27.0991316074364	-26.3888411822584	57.2047915930115	57.652182784216	56.2777047565527	55.5502710867565	cistrans	0.727433669796199	ATAC
peak_11374	126.218676977168	127.85477541996	132.740838710761	146.645047062367	96.0543201354738	154	81	107	69	-23.7369205739654	-22.2205961939999	-23.471865253818	-21.6758598045772	48.8601355090508	46.5206339296796	49.0231720493159	46.1243083313941	cistrans	0.3963255982855	ATAC
peak_11375	221.456405969031	205.940577857654	148.543319509661	156.672058827315	104.538792892485	132	100	178	122	-28.332230261102	-22.5131077692126	-24.6703579640307	-22.7959449976915	58.0507548833239	47.105657080105	51.4201574697412	48.3644787176228	cis	1.25882163751783	ATAC
peak_11377	9.17954014379404	10.2970288928827	27.6543413980753	11.2803882355667	15.8702463695779	24	10	17	18	-19.2506088573192	-18.5351375044614	-17.3843894780841	-17.3629004555919	39.8875120757583	39.1497165506026	36.848220497848	37.4983896334237	trans	0.650169135575723	ATAC
peak_11378	40.1604881290989	54.9174874287078	44.2469462369204	38.8546705891742	70.8397583928389	38	30	38	36	-18.2796441843177	-17.9194293765207	-18.026290932196	-18.2729184632005	37.9455827297552	37.9183002947213	38.1320234060719	39.3184256486408	cis	0.0272824350338965	ATAC
peak_11379	180.148475321958	167.326719509344	103.506249232796	120.324141179378	97.801835340252	178	85	148	93	-28.4590274781474	-25.2537573462345	-22.9899750232018	-22.8076226304968	58.3043493174146	52.5869562341489	48.0593915880834	48.3878339832334	trans	0.328442395150006	ATAC
peak_1138	24.0962928774593	21.452143526839	17.3827288787902	20.0540235298964	68.1976227310513	26	13	27	13	-14.8124752300405	-14.6253299864382	-14.5048743991817	-14.4989564980545	31.0112448212008	31.3301015145563	31.0891903400433	31.7705017183487	cons	0.0779455188424869	ATAC
peak_11381	32.1283905032791	38.6138583483102	16.5926048388452	26.320905882989	23.4612714154761	26	26	16	14	-20.3011906962611	-19.9010832516614	-18.718925543681	-17.0586708916115	41.9886757536422	41.8816080450027	39.5172926290418	36.8899305054628	cistrans	2.62736212357898	ATAC
peak_11382	20.6539653235366	18.8778863036183	18.9629769586802	22.5607764711334	68.7985496028367	16	8	22	15	-15.732210105972	-15.2779220573624	-15.7134166583596	-14.6331260373037	32.8507145730639	32.6352856564047	33.5062748583991	32.0388407968472	cistrans	0.596444859557508	ATAC
peak_11383	43.6028156830217	21.452143526839	23.7037211983502	28.827658824226	52.8636797100117	33	20	28	18	-19.0127542200663	-18.9965998924875	-18.6053524931733	-18.7285990436502	39.4118028012525	40.0726413266548	39.2901465280265	40.2297868095401	trans	0.121656273226044	ATAC
peak_11385	282.270859421667	245.412521947038	308.938499618498	303.317105889682	119.306263518881	269	200	210	138	-28.4681311921899	-25.2749178410619	-27.5297170640935	-24.7115532853263	58.3225567454997	52.6292772238037	57.1388756698669	52.1956952928924	cistrans	0.433581930911373	ATAC
peak_11386	288.008072011538	161.320119321829	253.629816822347	256.942176476797	94.9535424342521	160	123	224	149	-32.1831508785984	-32.1495148372455	-31.614713148231	-29.2958941131521	65.7525961183166	66.3784712161709	65.3088678381419	61.364376948544	cistrans	3.94449088959792	ATAC
peak_11387	197.360113091572	138.151804312843	252.049568742457	294.543470595353	68.7644368331995	183	143	161	137	-32.2592809615547	-28.516041725809	-26.0519124071598	-25.5726239324236	65.9048562842293	59.1115249932978	54.1832663559994	53.9178365870869	cistrans	0.265429768912497	ATAC
peak_11388	216.866635897134	181.914177107594	193.580389786527	198.033482357727	106.771035595886	165	115	168	101	-23.4299397215473	-23.3674444957764	-23.399966680024	-23.2911290561775	48.2461738042144	48.8143305332326	48.8793749017279	49.3548468345948	cons	0.568156729018199	ATAC
peak_11389	197.360113091572	198.217806187992	207.802622505537	209.313870593293	107.615167199355	170	118	169	133	-23.1157814695199	-23.0850202927752	-23.0054566383959	-23.3510441795698	47.6178573001597	48.2494821272301	48.0903548184717	49.4746770813794	cons	0.472497518311968	ATAC
peak_1139	40.1604881290989	51.4851444644135	33.9753337176353	43.8681764716483	69.660566467428	36	13	40	19	-18.2437073633134	-17.4696113877995	-17.9262772243581	-17.4635101046479	37.8737090877468	37.0186643172788	37.9319959903961	37.6996089315356	cis	0.680944614256831	ATAC
peak_11390	79.1735337402236	72.9372879912525	87.7037684338958	126.591023532471	28.0826908018967	99	51	78	54	-24.1709710168538	-22.8008459770065	-22.8888892450591	-22.4156926237975	49.7282363948275	47.6811334956929	47.857220031798	47.6039739698348	cistrans	0.0771595258581215	ATAC
peak_11391	139.987987192859	163.036290803976	186.469273427022	167.952447062882	101.512760984026	147	93	165	79	-24.0504974245774	-23.7851502634336	-23.2927144505257	-23.2795001716464	49.4872892102746	49.649742068547	48.6648704427312	49.3315890655325	trans	0.666718622801284	ATAC
peak_11392	355.707180572019	241.12209324167	350.815073735583	374.759564714938	110.901878827499	288	167	264	162	-29.7905592887457	-28.2370492376211	-28.2055887051258	-27.8562708543106	60.9674129386113	58.5535400169221	58.4906189519314	58.4851304308609	cistrans	0.00548852107050379	ATAC
peak_11393	315.54669244292	305.478523822187	368.197802614373	362.225800008753	126.572498658803	300	171	337	225	-28.4893528672973	-28.2315975984668	-27.287760449684	-25.4454861930043	58.3650000957144	58.5426367386135	56.6549624410479	53.6635611082484	cistrans	2.99140133279951	ATAC
peak_11395	385.54068603935	288.316809000716	333.432344856793	355.95891765566	118.090788394224	308	165	292	202	-28.4624182434289	-28.400368697607	-28.4411745004444	-28.2369469963481	58.3111308479776	58.8801789368938	58.9617905425686	59.2464827149361	cons	0.56904808891619	ATAC
peak_11397	92.9428439559146	84.0924026252088	83.7531482341708	94.0032352963892	86.2569636975176	77	32	92	43	-20.8912819775104	-20.1824785724579	-20.89058778352	-19.9139040085657	43.1688583161407	42.4443986865957	43.8606171087198	42.6003967393711	cis	0.155998052775473	ATAC
peak_11398	228.341061076877	210.231006563022	236.247087943557	263.20905882989	112.221466677948	175	122	163	113	-24.3142711532269	-23.3663793109771	-23.6697691876166	-23.8381680589928	50.0148366675737	48.812200163634	49.4189799169131	50.4489248402255	cis	0.606779753279028	ATAC
peak_11401	24.0962928774593	16.3036290803976	18.1728529187352	18.8006470592778	70.1290356302678	11	8	17	13	-15.5878402877415	-14.7977105892635	-15.5419709268519	-14.3661672268872	32.5619749366028	31.6748627202067	33.1633833953836	31.5049231760143	cistrans	0.169939544192488	ATAC
peak_11402	60.8144534526355	79.801973919841	33.9753337176353	38.8546705891742	75.4953816927172	27	20	34	28	-25.3610197838321	-18.8423052448647	-18.8615484309966	-17.8275831891708	52.108333928784	39.7640520314092	39.802538403673	38.4277551005815	cistrans	1.33629693082774	ATAC
peak_11403	36.7181605751761	30.0330009375746	22.9135971584052	18.8006470592778	64.7227924070104	35	13	20	15	-19.0700372718017	-18.0769737079329	-17.0274752511557	-16.6325066113867	39.5263689047232	38.2333889575456	36.1343920439912	36.0376019450131	cistrans	0.0967900989780759	ATAC
peak_11406	49.340028272893	54.0594016876342	40.2963260371954	70.1890823546373	21.1695147777176	44	26	33	31	-20.9774187955107	-20.8166499649953	-20.9444861403066	-20.8189134866873	43.3411319521413	43.7127414716704	43.968413822293	44.4104156956144	cons	0.371609519529088	ATAC
peak_11407	19.5065228055623	28.3168294554274	25.2839692782402	27.5742823536075	65.0320604601802	35	13	24	8	-16.8657508662378	-15.7797820530762	-16.7765527375777	-15.3435903228405	35.1177960935955	33.6390056478322	35.6325470168353	33.4597693679208	cistrans	0.179236279911464	ATAC
peak_11409	40.1604881290989	49.7689729822664	37.9259539173603	55.148564707215	27.0256219357742	55	24	41	17	-20.1127899549931	-19.0867801572744	-20.1036567986509	-18.657222182837	41.611874271106	40.2530018562287	42.2867551389816	40.0870330879138	cistrans	0.165968768314876	ATAC
peak_1141	40.1604881290989	52.3432302054871	89.2840165137858	70.1890823546373	49.5458783736573	102	54	54	32	-26.7281471181902	-19.5575539725468	-22.6921150582772	-20.1716775534123	54.8425885975003	41.1945494867734	47.4636716582343	43.1159438290644	cis	1.92139434229099	ATAC
peak_11411	27.5386204313821	36.897686866163	25.2839692782402	25.0675294123705	64.7582381914678	25	12	33	13	-16.8931992790456	-15.718916048865	-16.1975459854024	-15.9497703985754	35.172692919211	33.5172736394098	34.4745335124846	34.6721295193906	cis	0.95725987307479	ATAC
peak_11412	19.5065228055623	24.0264007500596	22.1234731184602	20.0540235298964	67.4470493737638	29	17	21	24	-16.0331327305066	-16.0298422298245	-16.0154961651926	-16.0132175014173	33.452559822133	34.1391260013288	34.1104338720651	34.7990237250744	cons	0.657874049932076	ATAC
peak_11413	72.288878632378	62.6402590983698	72.6914116749407	67.6823294134002	81.2333726480549	92	34	50	26	-21.2024721719449	-20.7529946140767	-21.1672035384892	-19.1166232181815	43.7912387050098	43.5854307698332	44.4138486186581	41.0058351586027	cistrans	2.57959561123053	ATAC
peak_11416	64.2567810065583	78.0858024376939	76.6420318746657	57.655317648452	38.5489301547366	58	29	69	36	-20.7732500664832	-20.0517653154246	-20.7414907522543	-19.93609608495	42.9327944940862	42.1829721725291	43.5624230461885	42.6447808921398	cis	0.461808719610701	ATAC
peak_11417	201.949883163469	185.346520071889	282.864406300313	251.928670594323	111.646728322251	335	220	163	97	-32.3443676213219	-27.1350914079663	-28.4323828324192	-23.804246536874	66.0750296037637	56.3496243576125	58.9442072065183	50.3810817959877	cistrans	5.96854256162479	ATAC
peak_11418	97.5326140278116	132.145204125328	85.3333963140608	78.9627176489669	82.7750709741304	105	53	70	42	-25.611609102102	-24.3509256269254	-23.065426896765	-21.0277338823116	52.609512565324	50.7812927955306	48.2102953352098	44.8280564868629	cistrans	3.38223884834686	ATAC
peak_11419	144.577757264756	117.557746527078	189.629769586802	170.459200004119	100.033014652781	146	88	114	84	-26.7985429155796	-23.1476166679105	-23.8214176655243	-22.8195320970253	54.9833801922791	48.3746748775007	49.7222768727284	48.4116529162904	cis	0.0369780387896697	ATAC
peak_11420	351.117410500122	259.999979545288	456.691695088214	490.070200011842	123.764774118708	305	276	260	202	-39.0997001094512	-29.329950571685	-30.2010774617035	-27.8987787446025	79.5856945800223	60.7393426850498	62.4815964650869	58.5701462114447	cistrans	2.16919647360515	ATAC
peak_11422	761.901831934905	574.059360778211	842.272226581378	825.975094137606	169.065725868262	671	473	606	422	-35.9239342424691	-31.1485191015835	-32.5355763731351	-30.6416892073614	73.2341628460581	64.3764797448468	67.15059428795	64.0559671369625	cistrans	0.320512607884282	ATAC
peak_11423	117.039136833374	115.84157504493	76.6420318746657	50.1350588247409	26.162999386818	66	35	151	96	-29.8026050795847	-22.6383539266659	-26.1612386394842	-21.9965262354148	60.9915045202893	47.3561493950117	54.4019188206483	46.7656411930693	cistrans	0.590508201942413	ATAC
peak_11424	414.226748988706	356.9636682866	283.654530340258	243.155035299993	84.7163832174651	297	165	346	250	-34.0944527809056	-27.7966540243531	-29.2776264190775	-27.5457150386969	69.5751999229312	57.6727495903861	60.6346943798349	57.8640187996337	cis	0.191269209247594	ATAC
peak_11427	314.399249924946	327.788753090099	335.802716976628	317.104247066486	124.635692186857	342	195	220	202	-27.9588578171407	-27.7893249885385	-27.9458714039779	-27.3866414466828	57.3040099954013	57.6580915187567	57.9711843496356	57.5458716156053	cons	0.241861620203977	ATAC
peak_11429	115.8916943154	103.828374669901	105.086497312686	96.5099882376262	90.1768441987924	101	63	101	62	-20.4884729698556	-20.4192949961282	-20.2932403047501	-20.3044513990602	42.363240300831	42.9180315339363	42.6659221511801	43.3814915203601	cons	0.302681850349074	ATAC
peak_11430	34.4232755392276	32.6072581607952	49.7778145165355	25.0675294123705	17.5659771958937	42	23	25	24	-20.5729154524276	-19.9755167501981	-20.4982354161305	-19.8649185522368	42.532125265975	42.030475042076	43.0759123739409	42.5024258267134	cis	0.471950784637343	ATAC
peak_11431	371.771375823659	342.37621068835	340.543461216298	334.651517655146	127.872535292907	346	224	290	233	-26.905730016523	-26.8704201448864	-26.7659683185794	-26.3594667674023	55.1977543941658	55.8202818314527	55.6113781788387	55.4915222570443	cons	0.293767862878497	ATAC
peak_11432	16.0641952516396	35.1815153840159	25.2839692782402	21.3074000005149	53.179937059481	22	24	39	22	-19.6289968228927	-19.1699094959849	-19.5404345719906	-19.0527460021634	40.6442880069053	40.4192605336497	41.1603106856611	40.8780807265666	cis	0.225027473255615	ATAC
peak_11433	728.625998913652	569.768932072843	536.49422312266	555.245776484006	155.643292843502	515	391	504	401	-30.7842519291593	-30.3974365002665	-28.9019875663227	-28.9092738505328	62.9547982194385	62.8743145422127	59.8834166743252	60.5911364233054	trans	0.707719748980253	ATAC
peak_11434	42.4553731650474	70.3630307680318	60.8395510757656	63.9222000015447	65.117997036031	71	52	31	29	-23.4400872965921	-22.6934986676525	-23.2532463562589	-20.1794819733126	48.2664689543042	47.4664388769848	48.5859342541977	43.1315526688651	cistrans	4.33488620811973	ATAC
peak_11435	143.430314746782	116.699660786004	144.592699309936	195.52672941649	33.3083914901825	163	88	102	52	-28.053138994207	-24.1522080365705	-27.0551217051909	-23.7091613907696	57.4925723495339	50.3838576148208	56.1896849520616	50.190911503779	cistrans	0.192946111041806	ATAC
peak_11436	370.623933305684	272.013179920318	342.123709296188	364.73255294999	116.069244633433	291	195	182	151	-30.6181016848486	-29.387663090263	-30.2295544668137	-27.6862982412935	62.6224977308171	60.8547677222058	62.5385504753073	58.1451852048269	cistrans	2.70958251737898	ATAC
peak_11438	436.028156830217	341.518124947276	384.000283413274	437.428388245864	102.243928587129	350	249	343	254	-27.3793970809571	-27.3365133509266	-27.2564243633294	-27.2568720012039	56.1450885230341	56.7524682435331	56.5922902683386	57.2863327246476	cons	0.447201745304483	ATAC
peak_1144	165.231722588293	142.442233018211	249.679196622622	196.780105887108	42.151866503	161	125	160	112	-27.0188551695887	-25.8843505057729	-24.6060745842143	-24.4488103262298	55.4240047002972	53.8481425532257	51.2915907101084	51.6702093746994	trans	0.378618664590931	ATAC
peak_11441	52.7823558268157	61.7821733572962	75.0617837947757	77.7093411783484	80.6462970993054	72	42	87	46	-21.0099019202977	-20.9755700197833	-19.5175632432745	-18.8518244769656	43.4060982017153	44.0305815812464	41.1145680282289	40.476237676171	cistrans	0.638330352057949	ATAC
peak_11442	578.311029059024	513.993358903062	627.358487716336	595.353823543798	158.064894901968	515	386	483	365	-28.7844506471988	-27.3346590389461	-27.9999854201151	-27.4005226659286	58.9551956555176	56.7487596195719	58.07941238191	57.573634054097	cis	0.8248744345251	ATAC
peak_11444	17.2116377696138	19.7359720446919	26.8642173581302	12.5337647061852	16.3360091724172	19	12	15	13	-16.4092372288516	-16.3050425726567	-16.3798590752501	-16.4036883588376	34.2047688188232	34.6895266869932	34.8391596921801	35.5799654399149	cons	0.48475786817005	ATAC
peak_11445	36.7181605751761	63.4983448394434	54.5185587562055	58.9086941190706	62.3367558118072	66	38	42	26	-22.1428069526692	-20.3767556117538	-21.8960725475298	-19.681864273623	45.6719082664582	42.8329527651875	45.8715866367394	42.1363172694858	cistrans	0.696635495701635	ATAC
peak_11446	606.997092008381	471.947157590457	581.531293399525	622.928105897406	151.748798677881	510	374	378	340	-32.6182229448246	-30.6193247223355	-31.8872082235109	-30.3195814037967	66.6227402507691	63.3180909863509	65.8538579887016	63.4117515298333	cis	0.0936605434823718	ATAC
peak_11447	84.9107463300948	89.2409170716501	94.8148847934009	97.7633647082448	86.9601139650794	63	54	74	72	-21.3085716005441	-21.0409465121131	-21.0690596840804	-19.6445771741081	44.0034375622081	44.161334565906	44.2175609098406	42.0617430704561	cistrans	1.94169449175199	ATAC
peak_11449	99.8274990637602	90.0990028127237	91.6543886336208	65.1755764721632	30.4142041335664	117	60	105	58	-22.2880019865641	-22.2488062780188	-21.8736855692202	-21.662954362274	45.962298334248	46.5770540977174	45.8268126801202	46.0984974467878	trans	0.135485654127791	ATAC
peak_1145	40.1604881290989	35.1815153840159	39.5062019972504	32.5877882360816	67.0289724454678	33	26	34	17	-17.4917940597393	-17.3819597645605	-17.4828407370383	-17.1936320117992	36.3698824805985	36.8433610708008	37.0451230157565	37.1598527458382	cons	0.473478590202348	ATAC
peak_11450	17.2116377696138	16.3036290803976	18.1728529187352	16.2938941180408	74.9579542296131	15	15	13	10	-14.103998044919	-13.8157369693052	-14.0933641218046	-13.6347834122757	29.5942904509579	29.7109154802903	30.2661697852891	30.0421555467912	cons	0.116625029332372	ATAC
peak_11451	267.354106688001	235.115493054155	226.765599464217	243.155035299993	113.45147968821	219	132	186	120	-25.1737180528231	-24.7466137506416	-25.0059977302339	-23.6680186456807	51.7337304667662	51.5726690429631	52.0914370021476	50.1086260136012	cistrans	1.46404302936187	ATAC
peak_11452	314.399249924946	295.181494929304	312.889119818223	345.931905890712	123.717568251078	312	189	318	183	-25.0502132126169	-24.9650818706122	-24.759669593933	-24.7831951905238	51.4867207863537	52.0096052829043	51.5987807295459	52.3389791032874	cons	0.112059943192207	ATAC
peak_11455	126.218676977168	148.448833205726	152.493939709386	193.019976475252	43.6507573499165	183	105	121	61	-27.7065376755716	-24.1713049188084	-26.8057401857322	-23.7059182768002	56.7993697122632	50.4220513792966	55.6909219131443	50.1844252758402	cistrans	0.237626103456435	ATAC
peak_11458	349.969967982148	401.584126822426	444.049710449094	424.894623539679	135.724687316342	318	206	323	254	-28.8050128398195	-28.7142177850297	-27.7435291835464	-26.9419534911175	58.9963200407588	59.5078771117392	57.5664999087726	56.6564957044748	cistrans	0.91000420429782	ATAC
peak_11459	43.6028156830217	54.0594016876342	32.3950856377453	28.827658824226	68.2998842069213	49	21	32	17	-21.0233724531098	-19.7993016013076	-18.2643196996672	-16.8845413144653	43.4330392673395	41.6780447442949	38.6080809410143	36.5416713511704	cistrans	2.06640958984389	ATAC
peak_11460	64.2567810065583	72.079202250179	47.4074423967004	40.1080470597927	76.7013016521544	53	35	47	15	-23.581992697976	-21.5145739804979	-20.4235743219482	-19.4486355482768	48.550279757072	45.1085895026757	42.9265901855763	41.6698598187933	cistrans	1.25673036678299	ATAC
peak_11462	45.8977007189702	51.4851444644135	68.7407914752156	55.148564707215	76.4121636611303	61	34	51	38	-19.8909128118582	-19.0014487660752	-18.7934835015568	-18.7127611632559	41.1681199848362	40.0823390738301	39.6664085447935	40.1981110487516	trans	0.415930529036643	ATAC
peak_11463	631.09338488584	526.864645019165	576.790549159855	589.086941190706	158.335311168014	482	349	481	375	-28.1940012131433	-28.0390709732345	-28.1545953442748	-28.0896223999478	57.7742967874064	58.1575834881489	58.3886322302295	58.9518335221354	cons	0.383286700742531	ATAC
peak_11465	797.472549992107	708.77882212676	838.321606381653	812.187952960803	182.474236838187	716	455	633	466	-30.8380880119086	-29.8188256254907	-30.2204969409544	-29.7752985193484	63.062470384937	61.7170927926613	62.5204354235887	62.3231857609365	cis	0.606092968275277	ATAC
peak_11466	159.494509998421	190.49503451833	240.987832183227	253.182047064942	108.792123676749	230	142	157	90	-31.0164219671875	-23.3655807304545	-26.7262395760499	-23.3151034860716	63.4191382954948	48.8106030025888	55.5319206937797	49.402795694383	cis	0.592192691794196	ATAC
peak_11468	104.417269135657	102.112203187754	101.135877112961	95.2566117670077	89.0904141057246	105	49	74	50	-21.6736487461617	-21.6085081326942	-21.6151913203424	-20.9085364876653	44.7335918534434	45.2964578070683	45.3098241823646	44.5896616975703	cistrans	0.143930155873022	ATAC
peak_1147	374.066260859607	268.580836956024	353.185445855418	334.651517655146	113.914157311874	245	199	258	224	-28.0238171503022	-27.742363108299	-27.8209869300668	-27.5915359519874	57.4339286617242	57.5641677582778	57.7214154018135	57.9556606262145	cons	0.130239096553623	ATAC
peak_11471	57.3721258987127	95.247517259165	48.9876904765905	80.2160941195854	9.49351612980481	69	28	62	25	-22.647260538389	-22.5256002711485	-22.5341802113064	-22.2646392451649	46.6808154378979	47.1306420839768	47.1478019642926	47.3018672125696	cons	0.449826646078812	ATAC
peak_11472	30.9809479853049	36.897686866163	23.7037211983502	21.3074000005149	64.7258787795151	29	17	25	14	-17.4017127954575	-17.150599619262	-15.7541170746811	-15.801967150577	36.1897199520348	36.3806407802039	33.587675691042	34.3765230233938	trans	0.788847332351821	ATAC
peak_11474	172.116377696138	138.151804312843	150.123567589551	155.418682356697	99.7583998957676	157	108	146	89	-23.456099081014	-22.9011326036154	-23.421025662588	-23.0443181697222	48.2984925231479	47.8817067489107	48.9214928668559	48.8612250616843	cis	0.416785774237241	ATAC
peak_11475	283.418301939641	287.458723259642	228.345847544107	190.513223534015	65.0523269834866	265	129	233	159	-28.9940883729434	-27.5534230886812	-26.5701072965595	-26.5520198415245	59.3744711070066	57.1862877190422	55.2196561347989	55.8766284052889	trans	0.656972270489945	ATAC
peak_11476	24.0962928774593	37.7557726072366	24.4938452382952	20.0540235298964	58.1452434058127	30	16	29	8	-18.5683079480585	-18.5385209980841	-17.5112572271172	-17.0223585358726	38.5229102572369	39.156483537848	37.1019559959141	36.817305793985	cistrans	0.284650201929168	ATAC
peak_11477	65.4042235245325	74.6534594733996	52.1481866363705	33.8411647067001	25.0342683195591	39	35	55	29	-23.0652971333279	-21.6225469303078	-21.042304252605	-20.883347354147	47.5168886277757	45.3245354022955	44.1640500468897	44.5392834305338	trans	0.37523338364408	ATAC
peak_11478	72.288878632378	77.2277166966203	48.1975664366454	73.9492117664928	25.221305922068	53	44	40	23	-23.1871943367258	-23.1821902843285	-22.8209458487028	-21.0048465457219	47.7606830345714	48.4438221103368	47.7213332390854	44.7822818136836	cistrans	2.93905142540181	ATAC
peak_1148	94.0902864738889	108.976889116342	107.456869432521	83.976223531441	45.1736573240311	107	49	88	41	-22.3856742052327	-21.7952799448292	-22.3278059377574	-21.119381028389	46.1576427715853	45.6700014313383	46.7350534171946	45.0113507790179	cistrans	0.658650652320389	ATAC
peak_11481	267.354106688001	241.12209324167	213.333490785152	233.128023535045	112.828244114215	213	139	224	184	-26.5557497499142	-24.8291221922301	-25.9077649788961	-24.8292974928628	54.4977938609483	51.7376859261401	53.8949714994721	52.4311837079654	cis	0.6934977818253	ATAC
peak_11482	126.218676977168	163.89437654505	120.098854071641	105.283623531956	93.7318164634506	151	86	123	78	-25.2582044831297	-25.014594135529	-23.5212061982965	-22.2798056358968	51.9027033273792	52.1086298127378	49.1218539382729	47.3321999940333	cistrans	1.78965394423955	ATAC
peak_11483	18.3590802875881	31.7491724197217	20.5432250385702	35.0945411773186	9.86045310551517	29	13	23	23	-19.646162099509	-19.6320384705302	-19.6000559453373	-19.5059737156726	40.6786185601378	41.3435184827403	41.2795534323545	41.7845361535849	cons	0.600934872216648	ATAC
peak_11484	106.712154171606	104.686460410974	121.679102151531	131.604529414945	92.6067830753406	119	84	94	46	-24.3627628461218	-22.2532825229567	-23.522416894503	-21.6843139884249	50.1118200533634	46.5860065875933	49.1242753306859	46.1412166990896	cistrans	0.44478988850372	ATAC
peak_11485	245.552698846491	249.702950652406	289.975522659818	261.955682359271	116.091477104478	257	200	207	158	-26.9391475284268	-24.249789557223	-26.4792731408862	-23.9350240477951	55.2645894179734	50.5790206561259	55.0379878234523	50.6426368178301	cis	0.0636161617041466	ATAC
peak_11486	160.641952516396	248.844864911332	321.580484257618	239.394905888138	18.4162261700344	305	209	253	152	-31.439037497146	-28.1081094010083	-30.6016535221106	-28.0676901428075	64.2643693554119	58.2956603436965	63.282748585901	58.9079690078549	cis	0.612308664158348	ATAC
peak_11487	672.401315532913	568.91084633177	430.617601770029	424.894623539679	151.268483012202	411	266	523	440	-39.5393010282555	-29.30709542573	-31.5157367913849	-29.3059372970159	80.4648964176309	60.6936323931399	65.1109151244497	61.3844633162716	cis	0.690830923131728	ATAC
peak_11488	408.489536398835	340.660039206203	415.605245011074	426.148000010298	134.728764987113	353	284	346	224	-29.1160604902597	-27.5867249598409	-28.4274171891166	-27.5866768870103	59.6184153416393	57.2528914613617	58.934275919913	57.9459424962604	cis	0.693051034898701	ATAC
peak_11489	156.052182444499	109.834974857416	129.580342550981	120.324141179378	84.5544931428348	91	85	76	61	-24.4572176159154	-24.0830865969801	-24.3589684332453	-22.5822665875364	50.3007295929506	50.24561473564	50.7973784081705	47.9371218973126	cistrans	2.30849283832742	ATAC
peak_1149	576.016144023076	459.075871474354	541.23496736233	528.924870601017	150.4654056978	459	298	439	318	-28.4010329311093	-28.3836637843526	-28.3338786570083	-28.3828014038066	58.1883602233385	58.8467691103851	58.7471988556965	59.5381915298529	cons	0.558838632358004	ATAC
peak_11491	333.905772730508	265.14849399173	336.592841016573	368.492682361846	124.92686150023	308	208	268	209	-28.2779324722503	-26.6604391802973	-27.0813840840297	-26.7046860167443	57.9421593056206	55.4003199022744	56.2422097097392	56.1819607557285	cis	0.781640853454064	ATAC
peak_11492	273.091319277873	209.372920821948	380.049663213548	284.516458830405	29.3423837919562	276	194	242	167	-30.339843931585	-27.624877485898	-28.9687417146105	-27.2298482117227	62.0659822242899	57.3291965134759	60.0169249709008	57.2322851456851	cistrans	0.0969113677907956	ATAC
peak_11493	299.48249719128	251.419122134553	295.506390939433	290.783341183497	119.21184585637	219	124	237	160	-26.6490315364346	-26.3414593945552	-26.471081251719	-25.3790160386514	54.6843574339892	54.7623603307903	55.0216040451178	53.5306207995426	cistrans	1.15373663444655	ATAC
peak_11494	91.7954014379404	110.693060598489	97.1852569132359	77.7093411783484	57.409799872348	90	65	99	64	-21.5664024662647	-21.1786613944612	-21.1603397543164	-21.1534875324669	44.5190992936492	44.4367643306023	44.4001210503127	45.0795637871735	trans	0.0366432802895957	ATAC
peak_11496	144.577757264756	163.89437654505	165.135924348507	140.378164709275	98.061477446322	150	118	152	114	-22.3391122263973	-22.3331304121295	-22.3280924746505	-22.3257020376845	46.0645188139146	46.7457023659388	46.7356264909808	47.4239927976087	cons	0.67110767706626	ATAC
peak_11497	811.241860207798	634.983448394434	674.765930113036	802.160941195854	54.7008962165486	594	415	570	428	-31.0389323938988	-31.0022785856654	-31.0193632471657	-30.9941399969375	63.4641591489175	64.0839987130107	64.1181680360113	64.7608687161149	cons	0.619839564093191	ATAC
peak_11498	20.6539653235366	34.3234296429424	36.3457058374703	38.8546705891742	56.5669795449089	30	19	27	14	-18.2485283160052	-17.000132147183	-17.2636353844642	-16.9077063691913	37.8833509931303	36.0797058360459	36.6067123106082	36.5880014606225	cis	0.508295624576597	ATAC
peak_1150	279.975974385718	266.006579732803	241.777956223172	290.783341183497	59.6494479185947	232	164	239	175	-25.424716349344	-25.2168983747905	-25.4080950074756	-25.2377742331752	52.235727059808	52.5132382912609	52.8956315566309	53.2481371885903	cons	0.277511231452962	ATAC
peak_11501	41.3079306470732	35.1815153840159	43.4568221969754	31.3344117654631	35.0170374052352	31	19	32	18	-17.332640192482	-17.3284421018814	-17.3246982226088	-17.3387911812282	36.0515747460838	36.7363257454427	36.7288379868975	37.4501710846963	cons	0.677263240813666	ATAC
peak_11502	22.9488503594851	26.6006579732803	22.9135971584052	33.8411647067001	27.4036380268824	28	18	13	11	-18.4650252365611	-17.2500403120808	-18.3490134698347	-16.2603006307197	38.3163448342421	36.5795221658414	38.7774684813492	35.2931899836791	cistrans	1.28633218216225	ATAC
peak_11503	353.41229553607	283.168294554274	323.950856377453	349.692035302568	125.155917062807	279	217	277	189	-26.8084174045449	-26.1715256905987	-26.6355844038702	-26.6175798213408	55.0031291702096	54.4224929228773	55.3506103494202	56.0077483649213	cis	0.580636247332336	ATAC
peak_11509	74.5837636683266	46.3366300179722	41.8765741170854	35.0945411773186	62.1376435960198	48	20	61	21	-22.7451662259713	-19.8835318801767	-19.9864714855635	-20.2641958714732	46.8766268130625	41.8465053020333	42.0523845128069	43.3009804651861	cis	0.205879210773617	ATAC
peak_1151	309.809479853049	261.716151027435	384.000283413274	335.904894125764	103.873977868884	330	233	274	205	-29.8939016628315	-25.8689592344978	-27.8188351982014	-25.7358200097528	61.1740976867829	53.8173600106754	57.7171119380826	54.2442287417454	cis	0.426868731069987	ATAC
peak_11513	32.1283905032791	29.174915196501	6.32099231956006	13.7871411768037	16.878814736001	7	8	23	13	-23.0753345558144	-16.1792878750044	-17.9363652280474	-16.111661507186	47.5369634727486	34.4380172916886	37.9521719977747	34.9959117366119	cis	0.557894444923306	ATAC
peak_11518	391.277898629221	377.557726072366	439.308966209424	406.093976480401	135.51429945838	395	275	381	244	-27.0385343014038	-25.8236154565797	-26.5775537065982	-25.8001712050113	55.4633629639275	53.7266724548393	55.2345489548763	54.3729311322624	cis	0.646258677423077	ATAC
peak_11519	460.124449707676	353.531325322306	538.864595242495	595.353823543798	139.993201473828	406	310	338	282	-36.2026890539417	-29.752994358871	-30.2679971174434	-28.4274963703888	73.7916724690033	61.5854302594218	62.6154357765666	59.6275814630173	cistrans	1.95784879640456	ATAC
peak_1152	52.7823558268157	100.396031705606	64.7901712754906	81.469470590204	44.3104893365255	89	59	73	54	-23.5711069778704	-23.1340757513267	-23.540141461966	-23.1836953927821	48.5285083168607	48.3475930443333	49.1597244656118	49.1399795078041	cis	0.180915272527415	ATAC
peak_11522	143.430314746782	149.306918946799	203.061878265867	190.513223534015	102.693916515194	180	123	185	104	-25.8107793376137	-24.1101707921993	-22.9326137770749	-22.768178728902	53.0078530363473	50.2997831260784	47.9446690958296	48.3089461800437	trans	0.364277084214137	ATAC
peak_11524	73.4363211503523	78.9438881787674	67.9506674352706	72.6958352958743	82.4562580969848	37	30	19	13	-20.8323753863415	-20.8323250609932	-20.7229852982334	-17.9465070043919	43.0510451338028	43.7440916636662	43.5254121381466	38.6656027310237	cistrans	4.38544240277913	ATAC
peak_11525	88.3530738840176	64.3564305805169	52.9383106763155	52.6418117659779	75.6223098675703	49	40	61	46	-22.2799256843349	-19.5234664316224	-20.0384795998551	-19.6435532112764	45.9461457297896	41.1263744049245	42.1564007413901	42.0596951447927	cis	0.933320739868137	ATAC
peak_11526	36.7181605751761	42.0462013126044	47.4074423967004	35.0945411773186	40.7901905789517	40	19	38	32	-19.1623549227526	-19.0158037609268	-19.1482257981787	-18.7430130694673	39.7110042066251	40.1110490635334	40.3758931380372	40.2586148611744	cons	0.400044856908309	ATAC
peak_11528	41.3079306470732	41.1881155715308	50.5679385564805	38.8546705891742	59.500094666873	36	44	44	38	-18.3135801143998	-18.3005999992883	-18.2120927228191	-18.2393457950823	38.0134545899194	38.6806415402564	38.5036269873181	39.2512803124043	cons	0.490172397398666	ATAC
peak_11530	61.9618959706098	56.6336589108549	22.9135971584052	31.3344117654631	63.435999287938	26	21	45	32	-26.8844523178957	-17.6911971194891	-19.3381975110146	-17.1220175658486	55.1551989969113	37.461835780658	40.755836563709	37.016623853937	cistrans	0.445211926720965	ATAC
peak_11531	113.596809279451	66.9306878037376	67.9506674352706	87.7363529432966	30.1545554581702	57	30	53	49	-24.2452153129225	-23.6297907406217	-24.0002869346115	-23.6242474972043	49.876724986965	49.3390230229233	50.0800154109029	50.0210837166483	cis	0.537701964041688	ATAC
peak_11533	67.699108560481	72.9372879912525	32.3950856377453	32.5877882360816	74.5240930413924	51	16	25	31	-28.4288838034319	-20.8207754092365	-19.8237049404312	-19.8186683785079	58.2440619679838	43.7209923601529	41.7268514225423	42.4099254792555	trans	0.683074056713231	ATAC
peak_11534	26.3911779134079	23.1683150089861	14.2222327190101	15.0405176474223	69.5746787130193	35	8	19	16	-18.3975976192374	-16.8597886892129	-16.3662542425439	-16.3635505489084	38.1814895995947	35.7990189201055	34.8119500267676	35.4996898200566	trans	0.687739793289083	ATAC
peak_11535	29.8335054673306	36.0396011250895	29.2345894779653	37.6012941185557	65.7057680045146	37	17	25	5	-18.7895190016113	-18.5941700287719	-18.7870200222549	-17.1376563517901	38.9653323643425	39.2677815992236	39.6534815861895	37.04790142582	cistrans	1.91743093852244	ATAC
peak_11537	160.641952516396	151.023090428946	99.5556290330709	102.776870590719	95.1189095617387	99	54	110	73	-27.2392445836092	-22.0542067934861	-22.2669764716855	-21.1682268926654	55.8647835283382	46.187855128652	46.6133944850508	45.1090425075706	cistrans	1.07881262108137	ATAC
peak_11539	51.6349133088415	51.4851444644135	39.5062019972504	37.6012941185557	71.1209047064577	48	20	51	18	-18.0352595073651	-17.4893204886997	-16.9651553071737	-17.0431185544641	37.4568133758501	37.0580825190793	36.0097521560272	36.8588258311679	trans	0.84907367514073	ATAC
peak_1154	90.6479589199661	83.2343168841352	101.926001152906	82.7228470608225	66.4717261694243	72	59	81	57	-20.5725602288421	-20.5593554323865	-20.4933998991621	-20.530470765218	42.5314148188042	43.1981524064528	43.066241340004	43.8335302526758	cons	0.534826521199832	ATAC
peak_11540	362.591835679864	322.640238643658	294.716266899488	334.651517655146	125.306378476358	235	177	236	214	-26.9548892252469	-25.9405431238712	-26.6260304678798	-25.9483030806901	55.2960728116136	53.9605277894223	55.3315024774394	54.66919488362	cis	0.708667094197779	ATAC
peak_11541	42.4553731650474	42.0462013126044	22.1234731184602	27.5742823536075	65.8229188050159	30	18	36	13	-19.5585590487439	-18.0551093604686	-16.6506535465632	-16.6466534822031	40.5034124586077	38.189660262617	35.3807486348062	36.065895686646	trans	0.685147051839792	ATAC
peak_11544	148.020084818679	125.28051819674	137.481582950431	126.591023532471	96.2392011323392	127	78	140	81	-21.8800708362031	-21.561805733659	-21.8286904738848	-22.1489546031064	45.1464360335261	45.2030530089979	45.7368224894495	47.0704979284526	cons	0.056616975471826	ATAC
peak_11545	167.526607624241	121.848175232445	127.209970431146	127.844400003089	87.9959305759505	92	63	98	96	-25.1095499858338	-23.792151118017	-24.6679404243491	-23.6477830425194	51.6053943327875	49.6637437777139	51.415322390378	50.0681548072786	cis	0.404411029564756	ATAC
peak_11546	66.5516660425068	62.6402590983698	88.4938924738408	63.9222000015447	31.3763271636698	66	54	61	32	-22.6523648950357	-21.4685011062887	-22.3874823608539	-21.3885241993934	46.6910241511913	45.0164437542571	46.8544062633877	45.5496371210265	cis	0.53319336676941	ATAC
peak_11548	276.533646831795	179.339919884374	128.000094471091	149.151800003604	89.510270130057	132	112	149	125	-33.7568573307195	-28.4643188276884	-26.4113437141344	-26.6558461284217	68.9000090225589	59.0080791970567	54.9021289699487	56.0842809790832	trans	1.18215200913448	ATAC
peak_11549	32.1283905032791	36.897686866163	20.5432250385702	26.320905882989	64.7846049252993	27	11	27	10	-16.8962760055311	-16.2385658673226	-15.4366272761364	-15.4741273987037	35.1788463721821	34.5565732763251	32.9526960939526	33.7208435196472	trans	0.768147425694693	ATAC
peak_1155	35.5707180572019	24.0264007500596	74.2716597548307	48.8816823541224	19.3877654056081	46	34	31	17	-25.0464439083843	-19.6469008657976	-21.6696843075413	-20.1001413837452	51.4791821778884	41.3732432732751	45.4188101567623	42.9728714897301	cis	1.59962821645499	ATAC
peak_11551	17.2116377696138	20.5940577857654	22.1234731184602	26.320905882989	67.3109482855197	16	13	19	10	-15.2226427281641	-14.9837403086559	-14.7753236511081	-14.8098230539246	31.831579817448	32.0469221589916	31.6300888438961	32.3922348300889	trans	0.201490973551973	ATAC
peak_11554	63.109338488584	47.1947157590457	28.4444654380203	38.8546705891742	44.6729872647788	38	21	37	20	-20.7554441602835	-19.8042649429053	-18.0787001435457	-18.1349940686489	42.8971826816868	41.6879714274905	38.2368418287712	39.0425768595376	trans	0.805735030766456	ATAC
peak_11555	88.3530738840176	72.079202250179	129.580342550981	151.658552944841	91.3480369583177	126	100	151	115	-30.5651838902188	-25.7480115575426	-22.7601645503053	-21.3021859142108	62.5166621415574	53.575464656765	47.5997706422904	45.3769605506614	cistrans	2.222810091629	ATAC
peak_11558	25.2437353954336	28.3168294554274	23.7037211983502	25.0675294123705	64.926227918397	30	17	28	17	-15.2435667238444	-15.2394648200463	-15.1855535906668	-15.1698630862262	31.8734278088088	32.5583711817724	32.4505487230135	33.1123148946922	cons	0.577120914204716	ATAC
peak_1156	16.0641952516396	32.6072581607952	21.3333490785152	25.0675294123705	54.0811636497699	24	26	20	21	-17.6703130493285	-17.4924852352359	-17.6118703642235	-17.6382809629326	36.7269204597769	37.0644120121515	37.3031822701268	38.0491506481049	cons	0.337491552374644	ATAC
peak_11560	60.8144534526355	71.2211165091054	77.4321559146107	82.7228470608225	82.4006784302649	65	52	69	58	-19.992459357337	-19.9457174360779	-19.2616157458404	-19.9842648050302	41.3712130757938	41.9708764138357	40.6026730333607	42.7411183323001	trans	0.768540042433131	ATAC
peak_11561	290.302957047486	367.260697179483	337.382965056518	289.529964712879	80.1102212935079	294	207	283	184	-27.1515647193827	-26.8274045174014	-27.0744415792258	-26.6718647107552	55.6894237998853	55.7342505764826	56.2283247001315	56.1163181437502	cons	0.0448267765973185	ATAC
peak_11562	29.8335054673306	36.897686866163	47.4074423967004	43.8681764716483	68.1937831645673	33	21	31	25	-18.0154802265793	-17.5966008304836	-16.8515951136658	-16.9595192864319	37.4172548142784	37.2726432026471	35.7826317690114	36.6916272951036	trans	0.908995526092212	ATAC
peak_11563	121.628906905271	116.699660786004	156.444559909111	127.844400003089	58.4398729365487	125	81	91	69	-24.4852230759863	-22.1731329929816	-23.8856119977918	-22.1114494764456	50.3567405130926	46.4257075276431	49.8506655372634	46.995487675131	cis	0.569780147487904	ATAC
peak_11564	489.957955175007	505.412501492326	579.16092127969	518.897858836068	142.369337711973	490	347	395	281	-30.3680878767227	-27.2743916481721	-29.8254781999657	-26.7044816257478	62.1224701145653	56.628224838024	61.7303979416113	56.1815519737354	cistrans	0.44667286428853	ATAC
peak_11565	34.4232755392276	51.4851444644135	43.4568221969754	47.6283058835039	63.6145022869795	47	31	48	22	-18.9475077917546	-18.6649731136646	-18.8686088218634	-18.6741943068983	39.281309944629	39.4093877690089	39.8166591854066	40.1209773360365	cons	0.128077824379929	ATAC
peak_11566	238.668043738645	253.1352936167	192.790265746582	198.033482357727	110.211057369805	169	138	140	99	-27.2642947571741	-26.4528773954407	-25.3318428748674	-23.4662006862723	55.914883875468	54.9851963325611	52.7431272914146	49.7049900947844	cistrans	3.03813719663023	ATAC
peak_11568	103.269826617683	146.732661723579	64.7901712754906	97.7633647082448	16.7088078908643	64	54	65	61	-24.5955293046334	-23.9139883019618	-23.2863041583005	-23.1601796248052	50.5773529703866	49.9074181456033	48.6520498582809	49.0929479718502	trans	0.440898113569347	ATAC
peak_1157	82.6158612941463	77.2277166966203	98.7655049931259	68.9357058840187	28.666115286143	102	52	97	58	-21.6072398776792	-21.5986825632965	-21.5743522739944	-21.6531801225734	44.6007741164783	45.2768066682729	45.2281460896687	46.0789489673865	cons	0.62737197319035	ATAC
peak_11571	90.6479589199661	51.4851444644135	30.0247135179103	37.6012941185557	61.5283035046125	26	13	61	32	-30.6791461694092	-20.1452306338108	-23.3863650642235	-20.316324872825	62.7445866999382	42.3699028093015	48.8521716701269	43.4052384678897	cis	1.03533565858822	ATAC
peak_11572	189.328015465752	90.0990028127237	127.209970431146	201.793611769582	7.21806612374405	91	86	99	103	-27.7844050895752	-27.1436079729828	-27.682586254239	-26.8663155455106	56.9551045402703	56.3666574876454	57.4446140501579	56.5052198132609	cis	0.138562325615567	ATAC
peak_11573	57.3721258987127	50.62705872334	66.3704193553806	63.9222000015447	78.1920160942883	73	30	45	36	-20.6931493716422	-19.8546843973837	-20.1143929666896	-19.8546616311699	42.7725931044043	41.7888103364473	42.3082274750591	42.4819119845797	cis	0.519417138611786	ATAC
peak_11574	33.2758330212534	30.0330009375746	52.9383106763155	50.1350588247409	69.2495986507256	48	29	29	13	-22.2955469028214	-16.8307626507404	-19.2367868445547	-16.7726730681306	45.9773881667627	35.7409668431606	40.5530152307892	36.3179348585011	cis	0.576968015340427	ATAC
peak_11576	21.8014078415108	23.1683150089861	35.5555817975253	38.8546705891742	64.9012279895223	22	24	32	24	-19.1361040521294	-18.3112462338831	-16.5315119934357	-16.5142253652057	39.6585024653786	38.701934009446	35.1424655285513	35.8010394526512	trans	0.65857392409989	ATAC
peak_11577	8.03209762581978	18.0198005625447	17.3827288787902	20.0540235298964	66.5045408982506	24	16	26	5	-18.3139626970724	-17.0792388439538	-17.532620025916	-17.0749195017572	38.0142197552646	36.2379192295873	37.1446815935118	36.9224277257542	cis	0.684508496166849	ATAC
peak_11578	73.4363211503523	68.6468592858847	85.3333963140608	65.1755764721632	40.9613314669157	62	46	63	41	-20.0862424502278	-20.0088385442212	-20.0435959390081	-20.1698855717391	41.5587792615755	42.0971186301222	42.166633419696	43.112359865718	cons	0.538339368546673	ATAC
peak_1158	168.674050142215	120.132003750298	197.531009986252	205.553741181438	92.2918742487621	152	111	133	93	-28.347927985586	-24.3381018173554	-24.99948651914	-24.4580981865352	58.082150332292	50.7556451763906	52.0784145799598	51.6887850953101	cis	0.933139918919494	ATAC
peak_11582	290.302957047486	156.171604875388	216.493986944932	162.938941180408	17.3510085666126	171	129	130	113	-29.5845859276494	-28.550757692829	-29.372825990773	-27.6734224156628	60.5554662164187	59.1809569273379	60.8250935232259	58.1194335535654	cistrans	1.06152337377247	ATAC
peak_11583	39.0130456111247	43.7623727947515	36.3457058374703	30.0810352948445	67.2104898795136	36	17	29	19	-17.4525606667341	-17.3627708456678	-16.8265157407751	-16.7118382935853	36.291415694588	36.8049832330154	35.7324730232299	36.1962653094104	trans	0.46379228618045	ATAC
peak_11584	48.1925857549187	47.1947157590457	26.8642173581302	22.5607764711334	66.7688637618019	34	17	27	20	-21.2243995740935	-18.7153154989195	-16.5767263353839	-16.4954050785832	43.8350935093069	39.5100725395187	35.2328942124477	35.7633988794062	trans	0.530504666958535	ATAC
peak_11585	705.677148554167	516.567616126282	331.061972736958	411.107482362875	35.1905051691167	368	243	313	259	-35.2299180891941	-33.9683067436461	-31.1796560512349	-31.0313807279016	71.8461305395081	70.0160550289719	64.4387536441496	64.835350178043	trans	0.396596533893373	ATAC
peak_11586	29.8335054673306	37.7557726072366	35.5555817975253	48.8816823541224	34.7332569826237	33	21	19	16	-19.5114151889507	-17.7309227886298	-19.0602744491056	-17.7155749933839	40.4091247390213	37.5412871189394	40.199990439891	38.2037387090077	cis	0.66245159006823	ATAC
peak_11587	103.269826617683	100.396031705606	157.234683949056	189.259847063397	64.9435023775587	107	49	78	47	-29.239133796057	-23.3174151513081	-23.1074269332575	-22.9155308515167	59.864561953234	48.714271844296	48.2942954081947	48.6036504252732	trans	0.309355017078488	ATAC
peak_11588	13.7693102156911	20.5940577857654	22.9135971584052	22.5607764711334	69.2104785198663	19	9	21	17	-16.5188377713711	-16.5101050416813	-15.937733691202	-15.4434906222361	34.4239699038621	35.0996516250425	33.9549089240839	33.659569966712	cistrans	0.295338957371847	ATAC
peak_11590	212.276865825237	175.90757692008	214.913738865042	263.20905882989	52.1117348706508	185	111	166	121	-26.2217936940405	-25.7530342394487	-25.30811468883	-25.2587225017036	53.8298817492008	53.5855100205773	52.6956709193398	53.2900337256471	trans	0.594362806307288	ATAC
peak_11591	57.3721258987127	45.4785442768986	26.8642173581302	27.5742823536075	68.1080493637881	26	16	38	25	-22.9111346704494	-16.8773798605293	-18.3442271201785	-17.1830879016144	47.2085637020186	35.8342012627385	38.7678957820368	37.1387645254687	cis	1.3045632627302	ATAC
peak_11592	96.3851715098374	66.9306878037376	60.0494270358205	78.9627176489669	31.8740023067375	52	44	53	51	-21.4677361842324	-21.0752337218485	-21.1867260252856	-21.2039677010741	44.3217667295846	44.2299089853768	44.452893592251	45.180524124388	cis	0.0918577442077861	ATAC
peak_11594	145.72519978273	136.435632830696	148.543319509661	121.577517649997	60.6915798428044	86	70	113	80	-23.7307402888413	-22.6030723104849	-23.6973595837742	-22.1983973704887	48.8477749388026	47.2855861626497	49.4741607092283	47.1693834632173	cistrans	0.116202699432421	ATAC
peak_11596	18.3590802875881	23.1683150089861	25.2839692782402	32.5877882360816	65.1319830506891	35	14	31	17	-16.9205256209955	-16.3927881811761	-15.8544542705616	-15.9331564365596	35.2273456031109	34.865017904032	33.788350082803	34.6389015953591	trans	0.850551512556081	ATAC
peak_11597	341.937870356328	313.201295491849	377.679291093713	360.972423538135	128.024979480539	321	209	292	178	-27.2799564318597	-25.0073503770214	-26.5696028522609	-25.2375795308907	55.9462072248392	52.0941422957226	55.2186472462017	53.2477477840212	cis	1.15360548829852	ATAC
peak_116	44.7502582009959	56.6336589108549	41.8765741170854	50.1350588247409	72.9195400576966	44	29	31	28	-18.9742108924486	-18.8744159586143	-18.8193171751896	-18.4093069149033	39.3347161460172	39.8282734589084	39.718075892059	39.5912025520463	cons	0.256486406029111	ATAC
peak_1160	88.3530738840176	81.5181454019881	94.0247607534559	88.9897294139151	86.1444408434025	81	61	77	70	-20.073866828446	-20.0341402030971	-19.9183076019139	-20.2266778341565	41.5340280180118	42.1477219478741	41.9160567455077	43.2259443905527	cons	0.382028727495907	ATAC
peak_11601	382.098358485427	313.201295491849	340.543461216298	418.627741186587	48.9827834461162	327	209	280	223	-29.1140749090917	-28.7354859565891	-28.9416132797804	-28.7178253421771	59.6144441793033	59.550413454858	59.9626681012405	60.2082394065939	cis	0.0640307244453027	ATAC
peak_11603	24.0962928774593	49.7689729822664	79.8025280344457	81.469470590204	62.4746688845581	77	27	43	22	-31.6174410880044	-21.9945341828838	-22.9706724957892	-21.2613508362896	64.6211765371287	46.0685099074474	48.0207865332583	45.2952903948189	cistrans	0.773219512628444	ATAC
peak_11606	33.2758330212534	42.9042870536779	38.7160779573054	47.6283058835039	68.7521196958445	50	9	40	14	-18.3164258865721	-17.9838248554717	-18.075677791206	-17.9965127758837	38.019146134264	38.0470912526233	38.2307971240919	38.7656142740072	cons	0.027945118359284	ATAC
peak_11607	152.609854890576	158.745862098608	215.703862904987	243.155035299993	105.999250530391	159	100	134	97	-28.5274346937382	-24.3199826909137	-23.4890432802019	-23.5150230569021	58.4411637485964	50.7194069235073	49.0575281020836	49.8026348360441	trans	0.745106733960426	ATAC
peak_11611	67.699108560481	71.2211165091054	41.8765741170854	52.6418117659779	77.7154726708073	31	30	45	35	-21.7619100835226	-18.3051157112383	-19.378962421987	-18.4079590635424	44.9101145281652	38.6896729641564	40.8373663856537	39.5885068493245	cis	0.898833885168102	ATAC
peak_11612	55.0772408627642	45.4785442768986	56.0988068360955	87.7363529432966	23.9574702647036	35	24	32	29	-21.3981388718791	-21.1057936784704	-20.2619170331082	-20.3001557866271	44.1825721048781	44.2910288986206	42.6032756078963	43.3729002954939	trans	0.769624687597556	ATAC
peak_11613	49.340028272893	44.6204585358251	55.3086827961505	67.6823294134002	75.9131335936155	48	47	29	24	-21.7846723145209	-18.7609017504202	-20.6491330916512	-18.8437607849452	44.9556389901618	39.6012450425203	43.3777077249823	40.4601102921303	cis	0.858865249609934	ATAC
peak_11616	27.5386204313821	37.7557726072366	24.4938452382952	36.3479176479372	26.4191469940275	25	6	27	15	-18.9246069891232	-18.2668947625279	-18.8593990087618	-18.0983927373323	39.2355083393664	38.6132310667357	39.7982395592034	38.9693741969044	cis	0.356143130168697	ATAC
peak_11619	41.3079306470732	40.3300298304573	36.3457058374703	31.3344117654631	67.2225707987412	37	19	30	16	-17.1576256455338	-17.1552488279339	-16.729633147221	-17.0424067490505	35.7015456521876	36.3899391975477	35.5387078361218	36.8574022203409	trans	0.162837816065817	ATAC
peak_1162	525.528673232209	443.63032813503	487.506532646069	486.310070599987	146.35277115051	407	299	449	313	-27.9673191057784	-27.2211302502277	-27.9663646009517	-27.2765487927943	57.3209325726767	56.5217020421353	58.0121707435832	57.3256863078284	cis	0.799230530541422	ATAC
peak_11620	63.109338488584	66.072602062664	48.1975664366454	41.3614235304112	76.1219939455437	51	22	44	21	-19.9613512394069	-19.4584448036081	-17.7941888825775	-17.9179024353438	41.3089968399336	40.996331148896	37.6678193068348	38.6083935929274	trans	0.940574286092669	ATAC
peak_11621	52.7823558268157	40.3300298304573	27.6543413980753	37.6012941185557	48.4057246630737	28	25	27	22	-18.8848382235839	-18.5619323282558	-17.6037714179827	-17.8391457932723	39.1559708082877	39.2033061981915	37.2869843776453	38.4508803087844	trans	1.16389593113913	ATAC
peak_11623	57.3721258987127	46.3366300179722	75.8519078347207	57.655317648452	40.6650887912344	63	40	47	30	-21.6787962724047	-19.2418149464954	-20.8490282931871	-19.2505670527325	44.7438869059293	40.5630714346706	43.777498128054	41.2737228277048	cis	0.71065139303419	ATAC
peak_11625	72.288878632378	47.1947157590457	72.6914116749407	48.8816823541224	15.3463160685191	40	44	47	35	-21.7165379779935	-21.695592774536	-21.7075651504672	-21.7088686602148	44.8193703171069	45.4706270907519	45.4945718426143	46.1903260426694	cons	0.651256773644931	ATAC
peak_11626	50.4874707908672	35.1815153840159	35.5555817975253	28.827658824226	64.5109175786032	29	25	37	30	-18.9741703295892	-17.4426093196327	-18.1236020960889	-17.9704497309292	39.3346350202983	36.9646601809453	38.3266457338577	38.7134881840983	cis	1.3619855529124	ATAC
peak_11627	270.796434241924	226.53463564342	244.938452382952	300.810352948445	50.4618297191122	209	146	191	157	-26.4256505929741	-26.1775143888852	-26.1215194046934	-26.0948238353769	54.237595547068	54.4344703194501	54.3224803510667	54.9622363929937	cons	0.0848848039986763	ATAC
peak_1163	86.0581888480691	61.7821733572962	83.7531482341708	68.9357058840187	76.7143078824817	72	50	56	45	-21.3165988621401	-20.603404108082	-21.2956328949604	-20.4986470466795	44.0194920854001	43.2862497578438	44.6707073316007	43.7698828155987	cis	0.483633057754844	ATAC
peak_11630	215.71919337916	180.198005625447	229.135971584052	250.675294123705	109.958084475195	178	106	140	148	-27.5794529108497	-26.6553926121675	-26.2288776030591	-26.2085933955542	56.5452001828192	55.3902267660148	54.537196747798	55.1897755133483	trans	0.652578765550317	ATAC
peak_11631	20.6539653235366	24.0264007500596	18.9629769586802	15.0405176474223	69.6258273416945	10	7	11	19	-16.5142963116342	-15.2047153424111	-15.915235556747	-14.9792468851436	34.4148869843883	32.4888722265021	33.9099126551739	32.731082492527	cis	0.242210266024905	ATAC
peak_11632	192.770343019675	167.326719509344	194.370513826472	161.685564709789	65.7689555669378	159	103	134	82	-25.0437420361069	-23.9696192348115	-25.0407397871173	-23.2619473757878	51.4737784333337	50.0186800113029	52.1609211159145	49.2964834738153	cistrans	0.722196537487577	ATAC
peak_11634	183.590802875881	162.178205062903	203.061878265867	195.52672941649	104.998309060636	174	114	170	121	-23.3685155260866	-23.2101910911335	-22.6824511606049	-22.7523099697316	48.1233254132931	48.4998237239468	47.4443438628896	48.277208661703	trans	0.678981550403478	ATAC
peak_11635	51.6349133088415	49.7689729822664	50.5679385564805	40.1080470597927	72.7419807804059	44	16	39	24	-18.5084265859711	-18.3089636232383	-18.3138456738865	-18.2786055868015	38.403147533062	38.6973687881564	38.7071328894529	39.3297998958428	cons	0.294221255094399	ATAC
peak_11636	56.2246833807385	38.6138583483102	47.4074423967004	43.8681764716483	65.9979718079069	49	23	50	22	-18.0385666916898	-18.023274141803	-18.0087868442985	-18.0269202551986	37.4634277444996	38.1259898252858	38.0970152302769	38.826429232637	cons	0.633587485777326	ATAC
peak_11639	30.9809479853049	24.0264007500596	30.8148375578553	31.3344117654631	64.8213128924236	28	12	37	20	-17.4067179940529	-17.0917993922854	-17.2623051142938	-15.9259794923021	36.1997303492257	36.2630403262507	36.6040517702674	34.624547706844	cistrans	1.57518264238176	ATAC
peak_1164	27.5386204313821	41.1881155715308	34.7654577575803	42.6148000010298	61.9067525114833	38	30	32	21	-18.6033038873705	-17.6013292890039	-18.4292357727844	-17.5218452822908	38.5929021358609	37.2821001196876	38.9379130872487	37.8162792868214	cis	0.5341791671338	ATAC
peak_11640	71.1414361144038	78.0858024376939	41.0864500771404	32.5877882360816	76.5955853010883	43	25	54	40	-27.3033087262307	-19.3295064986327	-19.7726883164937	-18.2865412885336	55.9929118135812	40.7384545389453	41.6248181746672	39.3456712993071	cistrans	1.39278323963825	ATAC
peak_11641	21.8014078415108	15.4455433393241	11.0617365592301	16.2938941180408	77.3805622279903	19	11	20	10	-15.0027430014449	-14.6986585615935	-14.3522752257126	-14.3572414249205	31.3917803640098	31.4767586648668	30.783991993105	31.4870715720808	trans	0.607788370904732	ATAC
peak_11644	24.0962928774593	23.1683150089861	37.9259539173603	36.3479176479372	64.9961187616826	27	17	24	18	-17.6375953138732	-16.3850197724524	-15.5488633081657	-15.528984106077	36.6614849888663	34.8494810865847	33.1771681580112	33.8305569343938	trans	0.653388776382592	ATAC
peak_11645	64.2567810065583	45.4785442768986	86.1235203540058	83.976223531441	75.5729904336854	48	31	41	45	-24.2137588194993	-22.1473539331781	-20.69765858021	-20.580478792364	49.8138120001185	46.374149408036	43.4747587020998	43.9335463069678	trans	0.458787604868022	ATAC
peak_11646	45.8977007189702	41.1881155715308	45.8271943168104	43.8681764716483	70.6481725437035	38	20	32	23	-17.1879287924029	-17.1224832352494	-17.1600345975836	-17.1216096390214	35.7621519459257	36.3244080121787	36.3995107368471	37.0158080002825	cons	0.562256066252971	ATAC
peak_11647	162.936837552344	78.9438881787674	211.753242705262	179.232835298449	60.2207849329243	123	92	123	87	-32.4086425716353	-30.4767170498463	-27.4677056108741	-27.4850225969371	66.2035795043904	63.0328756413723	57.014852763428	57.7426339161141	trans	0.727781152686063	ATAC
peak_11648	20.6539653235366	15.4455433393241	33.1852096776903	27.5742823536075	65.3807630387083	15	9	24	15	-18.9391254416821	-17.9660806923556	-16.5531656232189	-15.7449227981257	39.264545244484	38.0116029263911	35.1857727881175	34.2624343184911	cistrans	0.923338469626401	ATAC
peak_1165	33.2758330212534	54.0594016876342	30.8148375578553	37.6012941185557	58.1364097405718	42	26	44	28	-19.0460463133975	-18.5766679521297	-18.4211533611801	-18.5349676279317	39.4783869879148	39.2327774459393	38.9217482640401	39.8425239781031	trans	0.311029181899173	ATAC
peak_11650	26.3911779134079	27.4587437143539	64.7901712754906	51.3884352953594	69.7326608255243	50	18	44	14	-24.8979209837628	-19.2404749882508	-17.3121588333481	-16.9227111253852	51.1821363286454	40.5603915181813	36.703759208376	36.6180109730102	cistrans	0.0857482353657701	ATAC
peak_11652	69.9939935964295	60.0660018751491	67.1605433953256	48.8816823541224	33.5465502838034	61	46	74	44	-20.5805213223682	-20.1666494654416	-20.433350720988	-20.3199536153238	42.5473370058564	42.4127404725631	42.9461429836558	43.4124959528874	cis	0.134596533293312	ATAC
peak_11653	248.995026400413	210.231006563022	242.568080263117	240.648282358756	112.380152162461	228	161	196	160	-25.1233039643308	-24.2837051794104	-24.9321235145214	-24.8620129697711	51.6329022897815	50.6468519005006	51.9436885707227	52.496614661782	cis	0.98605038928099	ATAC
peak_11654	26.3911779134079	26.6006579732803	44.2469462369204	37.6012941185557	65.8746324317689	30	24	50	30	-20.2912684852292	-19.5238890357744	-18.2081887909331	-16.5690439750938	41.9688313315783	41.1272196132286	38.4958191235461	35.9106766724273	cistrans	2.5851424511188	ATAC
peak_11656	136.545659638936	76.3696309555467	105.876621352631	92.7498588257707	73.3860644978868	89	56	77	81	-26.0840937538499	-25.8461067311228	-25.9850880894683	-25.8366849102846	53.5544818688196	53.7716550039255	54.0496177206164	54.4459585428089	cons	0.217173135105881	ATAC
peak_11660	41.3079306470732	18.8778863036183	36.3457058374703	33.8411647067001	52.8859734439487	27	16	26	19	-18.818257920544	-18.7511093218971	-18.5644968370922	-18.6952726646808	39.0228102022078	39.581660185474	39.2084352158642	40.1631340516013	cons	0.185625013656335	ATAC
peak_11661	59.6670109346612	46.3366300179722	36.3457058374703	68.9357058840187	20.0921551788877	29	28	27	32	-20.5460729160064	-20.5302746127412	-20.5433174659896	-20.5349166208817	42.4784401931327	43.1399907671622	43.1660764736589	43.8424219640032	cons	0.661550574029413	ATAC
peak_11662	219.161520933083	152.739261911093	166.716172428397	189.259847063397	92.102191537591	132	107	156	106	-25.4522765532295	-24.9223257385346	-25.393183351214	-25.3238932068085	52.2908474675789	51.9240930187489	52.8658082441078	53.4203751358567	cis	0.366754448829937	ATAC
peak_11664	29.8335054673306	49.7689729822664	49.7778145165355	35.0945411773186	18.9607328917088	40	22	55	29	-20.7833724198722	-19.9305733805232	-20.7595079708779	-19.3434032860685	42.9530392008643	41.9405883027262	43.5984574834357	41.4593952943768	cistrans	0.481193008349415	ATAC
peak_11665	74.5837636683266	73.7953737323261	79.0124039945007	77.7093411783484	83.2406593727211	63	50	75	50	-19.4752501590753	-19.3818677981197	-19.4041917479959	-19.9130276613192	40.3367946792704	40.8431771379192	40.8878250376716	42.5986440448781	cons	0.506382458648773	ATAC
peak_11667	44.7502582009959	52.3432302054871	43.4568221969754	36.3479176479372	70.6641911126688	43	33	37	22	-19.0682358889823	-19.0124392854548	-18.499407431485	-17.5632475039632	39.5227661390844	40.1043201125895	39.0782564046498	37.8990837301661	cistrans	1.1791726744837	ATAC
peak_1167	190.475457983726	193.069291741551	186.469273427022	181.739588239686	105.286070920473	185	127	160	96	-24.5204892008261	-23.8685661164597	-24.4666595444885	-22.5948088113189	50.427272762772	49.8165737745992	51.0127606306568	47.9622063448775	cistrans	1.85436742972166	ATAC
peak_11671	24.0962928774593	22.3102292679125	20.5432250385702	33.8411647067001	20.3202004759184	25	11	23	15	-16.9595113999963	-16.9386205975586	-16.7761658323281	-17.2301936826096	35.3053171611126	35.9566827367971	35.6317732063361	37.2329760874591	cons	0.326456045223502	ATAC
peak_11673	279.975974385718	223.102292679125	212.543366745207	263.20905882989	48.5120505209004	226	133	223	139	-25.6819101457401	-25.6519120550708	-25.6205023116666	-25.6256569113319	52.7501146526001	53.3832656518214	53.320446165013	54.0239025449035	cons	0.570331512412935	ATAC
peak_11675	44.7502582009959	27.4587437143539	26.0740933181852	21.3074000005149	56.1709399732586	17	23	17	15	-19.4242798668977	-19.0093760042479	-17.6874718888678	-17.2472364136582	40.2348540949153	40.0981935501757	37.4543853194154	37.2670615495561	cistrans	0.187323769859347	ATAC
peak_11679	60.8144534526355	64.3564305805169	75.8519078347207	62.6688235309261	80.3681549861805	63	38	56	32	-19.2645085012692	-18.5916920149267	-19.0288615889287	-18.5822013858978	39.9153113636583	39.2628255715333	40.1371647195373	39.9369914940355	cis	0.652485792124935	ATAC
peak_11680	139.987987192859	143.300318759284	157.234683949056	155.418682356697	98.8964983604646	131	108	111	73	-24.1002104897548	-22.4576952098816	-23.8177645939055	-22.1451731257635	49.5867153406294	46.994831961443	49.7149707294908	47.0629349737669	cis	0.0681030123238315	ATAC
peak_11681	10.3269826617683	22.3102292679125	27.6543413980753	31.3344117654631	54.4412966511838	33	19	27	22	-19.9622948303798	-18.4785862919577	-17.0747041850247	-17.0307044295668	41.3108840218794	39.0366141255953	36.2288499117292	36.8339975813734	trans	0.605147669644197	ATAC
peak_11682	81.4684187761721	81.5181454019881	69.5309155151606	70.1890823546373	83.087582643706	60	42	59	37	-19.2848556793475	-19.2258960906661	-18.8196863722009	-18.8000434070079	39.9560057198149	40.5312337230121	39.7188142860816	40.3726755362555	trans	0.237191433733258	ATAC
peak_11683	40.1604881290989	35.1815153840159	60.0494270358205	46.3749294128853	52.4193650553502	50	34	41	21	-20.9568785173827	-18.0960806951001	-19.5202577461866	-18.3248337058514	43.3000513958852	38.27160293188	41.119957034053	39.4222561339426	cis	1.15065320206264	ATAC
peak_11684	26.3911779134079	48.9108872411929	39.5062019972504	47.6283058835039	56.4755056988577	33	35	23	15	-21.7711999115288	-20.5840138073563	-21.4691959627313	-19.5401236581235	44.9286941841775	43.2474691563925	45.0178334671424	41.8528360384867	cistrans	1.3946331179058	ATAC
peak_11685	189.328015465752	151.88117617002	137.481582950431	170.459200004119	51.2673058068861	164	101	144	82	-25.2731907480496	-24.6336859536898	-25.0335379823949	-23.6054009008583	51.9326758572191	51.3468134490595	52.1465175064697	49.9833905239564	cistrans	1.36342292510315	ATAC
peak_11686	45.8977007189702	42.9042870536779	28.4444654380203	22.5607764711334	66.3005549107213	29	21	45	22	-21.1269427476683	-17.1800214421721	-17.6889798474017	-16.7484494555934	43.6401798564565	36.4394844260241	37.4574012364832	36.2694876334267	cistrans	0.169996792597416	ATAC
peak_11690	30.9809479853049	36.0396011250895	15.0123567589551	11.2803882355667	65.8598122235153	22	14	10	18	-23.5189058575125	-18.34714368154	-16.5263286832769	-16.3011672920311	48.4241060761449	38.7737289047597	35.1320989082337	35.374923306302	trans	0.242824398068272	ATAC
peak_11695	236.373158702696	172.475233955785	30.0247135179103	33.8411647067001	84.5105154877218	45	16	71	68	-88.9069897380379	-24.7351639923533	-24.4843176368276	-22.9096361447896	179.200273837196	51.5497695263864	51.0480768153351	48.591861011819	cistrans	2.45621580351603	ATAC
peak_11696	39.0130456111247	44.6204585358251	21.3333490785152	31.3344117654631	29.8237036711723	36	15	47	10	-20.0170536148151	-18.765696354835	-18.2275638591946	-18.0985537305914	41.4204015907501	39.6108342513498	38.534569260069	38.9696961834227	trans	0.4351269233537	ATAC
peak_11697	179.001032803984	208.514835080875	189.629769586802	188.006470592778	105.804380436171	164	122	185	122	-23.4607748737422	-23.0999501581719	-23.4238090183525	-23.4304278226377	48.3078441086043	48.2793418580236	48.9270595783848	49.6334443675151	cis	0.0285022505806865	ATAC
peak_117	20.6539653235366	20.5940577857654	18.1728529187352	21.3074000005149	68.9066874112208	20	12	31	12	-15.4586452041795	-14.9023466756406	-15.4156920936753	-14.7175622962184	32.3035847694789	31.884134892961	32.9108257290305	32.2077133146767	cis	0.323578421715673	ATAC
peak_1170	40.1604881290989	36.897686866163	25.2839692782402	32.5877882360816	65.8819474328862	24	10	47	25	-20.0198807701712	-17.5474341101239	-19.1314830944084	-17.2125434555396	41.4260559014624	37.1743097619277	40.3424077304966	37.197675633319	cis	0.0233658713912845	ATAC
peak_11700	24.0962928774593	33.4653439018688	24.4938452382952	36.3479176479372	26.2828689518136	52	9	33	21	-19.7395533348801	-19.7393595580782	-19.721346465728	-19.6863331300757	40.8654010308801	41.5581606578362	41.5221344731358	42.1452549823912	cons	0.656733442255657	ATAC
peak_11701	65.4042235245325	85.8085741073559	54.5185587562055	65.1755764721632	80.9128300012992	66	44	41	28	-22.6717770966044	-22.3984596425372	-21.7032300747586	-19.2105506138171	46.7298485543287	46.8763608267543	45.4859016911971	41.193689949874	cistrans	4.29221174132309	ATAC
peak_11704	28.6860629493564	26.6006579732803	32.3950856377453	38.8546705891742	65.2728747983585	30	10	24	17	-17.5400783705227	-17.2930147907434	-16.9421328071074	-16.9307829987916	36.4664511021652	36.6654711231665	35.9637071558946	36.634154719823	trans	0.502743946270613	ATAC
peak_11705	14.9167527336653	26.6006579732803	25.2839692782402	23.8141529417519	56.7869298600939	17	13	23	10	-16.5513746504881	-16.53219762018	-16.3553422406314	-16.3032862467839	34.4890436620961	35.1438367820399	34.7901260229426	35.3791612158075	cons	0.301082360846507	ATAC
peak_11706	330.463445176585	242.838264723817	368.987926654318	423.641247069061	83.7114144345732	295	221	235	186	-33.0354073784114	-27.430147959206	-29.5102134665931	-27.0783480268396	67.4571091179427	56.9397374600918	61.0998684748659	56.929284775919	cistrans	0.0104526841728614	ATAC
peak_11707	271.943876759898	304.620438081113	327.111352537233	261.955682359271	45.4049938548073	294	161	294	212	-28.6632335767959	-28.3086476274819	-28.6548002790448	-28.0136381434814	58.7127615147117	58.6967367966437	59.3890420997694	58.7998650092027	cis	0.0160247180679391	ATAC
peak_11709	73.4363211503523	84.9504883662823	98.7655049931259	117.817388238141	87.4447940121488	82	50	75	43	-22.7203897886925	-20.6139862949749	-20.4584853763239	-20.6586071964409	46.8270739385049	43.3074141316297	42.9964122943277	44.0898031151216	trans	0.311001837301959	ATAC
peak_1171	24.0962928774593	21.452143526839	34.7654577575803	28.827658824226	64.7160747673202	54	26	7	12	-20.1729589934026	-18.3564368671911	-18.9993945578491	-17.1385829008536	41.7322123479251	38.7923152760621	40.0782306573781	37.0497545239469	cistrans	1.74256075211515	ATAC
peak_11710	207.68709575334	143.300318759284	169.086544548232	166.699070592264	90.1279450439512	131	106	119	91	-24.936567903355	-24.5707302955153	-24.8612454416439	-24.0473458575995	51.2594301678299	51.2209021327104	51.8019324249677	50.8672804374389	cistrans	0.353621695271499	ATAC
peak_11711	100.974941581734	109.834974857416	75.0617837947757	77.7093411783484	86.7748401089912	77	54	83	44	-22.3868414299469	-21.7020620836651	-20.1101495362366	-20.0923154113321	46.1599772210137	45.4835657090101	42.299740614153	42.957219544904	trans	0.657478930751068	ATAC
peak_11712	169.82149266019	211.947178045169	140.642079110211	151.658552944841	102.196135093052	145	84	145	104	-25.9700154876482	-23.9747865787629	-23.7132020519958	-23.2974879413145	53.3263253364162	50.0290146992057	49.5058456456713	49.3675646048688	cistrans	0.138281040802525	ATAC
peak_11713	399.309996255041	382.706240518807	461.432439327884	454.975658834524	138.331421012896	427	294	349	227	-29.952707780779	-25.8209615098321	-28.6500395600033	-26.3396028178885	61.2917099226779	53.721364561344	59.3795206616865	55.4517943580167	cis	1.73042979667269	ATAC
peak_11714	640.272925029634	545.742531322783	681.877046472541	512.630976482976	35.3301004858795	583	376	538	394	-31.474775367421	-31.3030754681878	-31.463876658816	-31.5380389650711	64.335845095962	64.6855924780554	65.0071948593119	65.8486666523819	cons	0.349747382093398	ATAC
peak_11716	55.0772408627642	84.0924026252088	77.4321559146107	61.4154470603076	48.9259994940714	81	50	59	57	-22.4161988472315	-22.3191979165981	-22.4154515343314	-22.2040389145286	46.2186920555829	46.717837374876	46.9103446103427	47.1806665512969	cons	0.499145319293149	ATAC
peak_11717	664.369217907093	554.323388733519	803.556148624072	795.894058842762	172.982228888744	678	418	540	415	-36.5114691352942	-31.3558982151488	-31.3687154224131	-30.6036405474154	74.4092326317083	64.7912379719775	64.8168723865061	63.9798698170705	cistrans	0.81136815490698	ATAC
peak_1172	17.2116377696138	18.8778863036183	19.7531009986252	6.26688235309261	15.2001421605669	14	20	13	9	-18.4964277395469	-18.4881392623133	-18.0939385889048	-17.207426165263	38.3791498402137	39.0557200663063	38.2673187194895	37.1874410527657	cistrans	1.07987766672382	ATAC
peak_11720	247.847583882439	171.617148214712	199.901382106087	189.259847063397	94.6226114065236	179	133	179	144	-25.3901740224526	-25.1418820578584	-25.1978426404019	-25.2979552736572	52.1666424060252	52.3632056573966	52.4751268224836	53.3684992695542	cons	0.196563251371401	ATAC
peak_11721	577.16358654105	514.851444644135	519.11149424387	458.735788246379	112.59338546216	484	331	413	288	-30.7198706101106	-29.8634430390314	-29.742848867802	-27.6198463238707	62.8260355813411	61.8063276197425	61.5651392772839	58.0122813699812	cistrans	3.55285790730267	ATAC
peak_11722	129.661004531091	134.719461348549	162.765552228671	136.618035297419	79.6153287523894	157	73	141	84	-23.0577841067149	-22.8252432233551	-22.6636866875342	-22.6366911059226	47.5018625745497	47.7299279883901	47.4068149167482	48.045970934085	trans	0.0950476578015014	ATAC
peak_11723	29.8335054673306	30.0330009375746	44.2469462369204	36.3479176479372	66.3596901365516	46	21	55	32	-19.0306716926667	-18.9867096056778	-18.0906941254313	-17.3930988189221	39.4476377464533	40.0528607530355	38.2608297925424	37.5587863600839	cistrans	0.702043432458481	ATAC
peak_11724	144.577757264756	137.293718571769	120.888978111586	141.631541179893	96.5682097723008	142	94	92	94	-24.1779678931201	-24.1742533725876	-24.0405423096655	-23.3266536014731	49.7422301473601	50.427948286855	50.1605261610108	49.4258959251859	cistrans	0.316334222174163	ATAC
peak_11725	148.020084818679	157.887776357535	159.605056068891	162.938941180408	100.298043102625	150	94	146	95	-21.8154265521854	-21.7281315267482	-21.7019282774233	-21.6967035395258	45.0171474654906	45.5357045951763	45.4832980965264	46.1659958012915	cons	0.466150631035845	ATAC
peak_11726	114.744251797425	118.415832268151	60.0494270358205	78.9627176489669	41.6505465068907	91	38	78	36	-24.9568416564918	-23.8589568810829	-21.1797958674311	-21.0062830530708	51.2999776741035	49.7973553038456	44.439033276542	44.7851548283814	trans	0.346121551839431	ATAC
peak_11727	63.109338488584	57.4917446519284	31.6049615978003	33.8411647067001	71.9201139004744	26	18	25	16	-21.4959954544936	-18.9533322043238	-16.6213244904196	-16.7380195102291	44.378285270107	39.9861059503275	35.322090522519	36.2486277426979	trans	0.926537220178986	ATAC
peak_11728	35.5707180572019	53.2013159465606	30.0247135179103	23.8141529417519	60.4784794913155	46	20	42	27	-20.8141112804801	-19.2985072333604	-18.0726974705467	-18.0395291109373	43.01451692208	40.6764560084007	38.2248364827732	38.8516469441145	trans	0.626810461341293	ATAC
peak_11729	343.085312874302	311.485124009702	218.074235024822	210.567247063912	117.347142968548	217	159	179	132	-32.9962501753783	-28.1417380070294	-25.8156567114438	-23.7178010724835	67.3787947118765	58.3629175557387	53.7107549645675	50.2081908672068	cistrans	3.50256409736065	ATAC
peak_1173	37.8656030931504	30.0330009375746	28.4444654380203	23.8141529417519	64.9335201845812	17	18	29	19	-17.9533030163039	-16.375091326053	-17.2205499093497	-16.3639311403912	37.2929003937277	34.8296241937859	36.5205413603792	35.5004510030222	cis	0.670826809236367	ATAC
peak_11732	161.78939503437	200.792063411213	185.679149387077	179.232835298449	104.33751416118	190	114	159	116	-24.2571583291582	-23.8523948686333	-24.2561572651536	-23.6912804799987	49.9006110194364	49.7842312789463	50.591756071987	50.1551496822371	cis	0.116379740490032	ATAC
peak_11733	84.9107463300948	66.9306878037376	86.9136443939508	95.2566117670077	85.0217622872014	72	53	77	47	-20.7417654602367	-20.4218370043932	-20.0525419823107	-20.2107246397353	42.8698252815933	42.9231155504662	42.1845255063011	43.1940380017103	trans	0.685299775292165	ATAC
peak_11734	346.527640428225	172.475233955785	238.617460063392	266.969188241745	96.1674415564697	172	144	147	140	-33.0174335681495	-32.6539729109296	-32.9940908889714	-32.7597190659507	67.4211614974188	67.387387363539	68.0676233196226	68.2920268541412	cis	0.0337741338798025	ATAC
peak_11735	13.7693102156911	8.58085741073559	16.5926048388452	21.3074000005149	81.240184292282	29	18	7	5	-18.3372058543766	-15.4405335789354	-16.7654463664145	-13.5715685050046	38.0607060698731	32.9605086995507	35.6103342745089	29.9157257322489	cistrans	3.04478296730178	ATAC
peak_11737	9.17954014379404	17.1617148214712	25.2839692782402	35.0945411773186	31.0250747908083	27	13	20	15	-20.722645742184	-18.1744071365502	-16.5736097588066	-16.4478224944896	42.8315858454879	38.4282558147802	35.226661059293	35.6682337112191	trans	0.44157265192608	ATAC
peak_11739	13.7693102156911	13.7293718571769	20.5432250385702	15.0405176474223	78.6246767728129	19	17	15	11	-15.1628589152111	-13.952948782505	-14.7431282148635	-13.9347496016474	31.712012191542	29.9853391066899	31.5656979714068	30.6420879255346	cis	0.656748818844669	ATAC
peak_1174	130.808447049065	114.125403562783	135.901334870541	139.124788238656	95.4084431201321	128	78	98	87	-23.2102690986411	-22.6307177321653	-22.8435899091562	-22.6252675655495	47.8068325584021	47.3408770060105	47.7666213599923	48.0231238533387	cis	0.425744353981742	ATAC
peak_11740	59.6670109346612	77.2277166966203	85.3333963140608	80.2160941195854	83.070741816811	71	59	84	45	-21.6091352345948	-21.1725934052516	-20.9274774970884	-20.9177060563733	44.6045648303095	44.4246283521831	43.9343965358567	44.6080008349864	trans	0.490231816326443	ATAC
peak_11742	27.5386204313821	40.3300298304573	41.0864500771404	45.1215529422668	64.5105685663879	35	22	28	19	-18.1943778570845	-17.054841243402	-17.5248474901326	-17.951384057939	37.7750500752889	36.1891240284839	37.1291365219451	38.6753568381179	cis	0.940012493461211	ATAC
peak_11744	35.5707180572019	28.3168294554274	32.3950856377453	32.5877882360816	65.4259132680364	19	14	21	17	-15.9930379618989	-15.9300651951378	-15.986982895765	-16.1040377344169	33.3723702849177	33.9395719319555	34.0534073332098	34.9806641910737	cons	0.567201647037784	ATAC
peak_11745	91.7954014379404	95.247517259165	108.246993472466	126.591023532471	90.210135574604	107	70	85	59	-23.1537712266336	-20.4176554737291	-21.8904838884026	-20.5453003520515	47.6938368143871	42.9147524891381	45.8604093184851	43.8631894263428	cis	0.948436937204704	ATAC
peak_11746	559.951948771436	471.089071849384	584.691789559305	654.262517662869	129.672394454879	496	335	494	322	-29.8809589567187	-29.1759183296216	-28.0961089586287	-28.0456392187215	61.1482122745572	60.431278200923	58.2716594589373	58.8638671596828	trans	0.592207700745519	ATAC
peak_11747	654.042235245325	598.943847269344	444.839834489039	513.884352953594	82.961567927266	450	313	384	228	-33.7019740564896	-32.4806187965935	-31.1333234629613	-28.8363010093767	68.7902424740992	67.0406791348669	64.3460884676025	60.4451907409931	cistrans	3.90089772660935	ATAC
peak_11748	75.7312061863008	93.5313457770179	115.358109831971	101.5234941201	88.1026551274105	111	57	67	50	-24.2215268921824	-21.5776603991009	-22.8552277350976	-21.4232469933526	49.8293481454846	45.2347623398816	47.7898970118749	45.6190827089451	cis	0.384320369063431	ATAC
peak_11749	625.356172295969	514.851444644135	473.284299927059	508.87084707112	152.074559959866	471	357	418	308	-31.127316921592	-31.0282033856095	-29.8138998618437	-28.6481158574016	63.6409282043039	64.1358483128988	61.7072412653673	60.0688204370429	cistrans	1.63842082832434	ATAC
peak_11750	82.6158612941463	74.6534594733996	63.2099231956006	62.6688235309261	81.7871098544123	64	32	43	32	-20.9740616020161	-20.7503955891247	-20.0055540224102	-19.3920117020605	43.3344175651521	43.5802327199293	42.0905495865003	41.5566121263608	cistrans	0.533937460139541	ATAC
peak_11751	47.0451432369444	60.9240876162227	111.407489632246	115.310635296904	85.0623142964584	98	47	34	19	-33.9490044030435	-19.8698292456028	-23.0267792926045	-19.1638772845532	69.284303167207	41.8191000328854	48.1330001268888	41.1003432913462	cistrans	0.718756741539181	ATAC
peak_11752	625.356172295969	449.636928322545	479.605292246619	495.083705894316	137.219865849183	437	251	389	283	-31.4986783804074	-31.30842560737	-30.9830371881219	-30.9869153964148	64.3836511219347	64.6962927564199	64.0455159179236	64.7464195150693	trans	0.338135204011166	ATAC
peak_11753	314.399249924946	303.76235234004	225.975475424272	297.05022353659	36.7019580501253	239	193	207	160	-28.7982063678142	-27.9124858383093	-28.3459616853882	-26.4121849180132	58.9827070967483	57.9044132182984	58.7713649124562	55.5969585582661	cistrans	2.30745466003233	ATAC
peak_11754	18.3590802875881	33.4653439018688	15.8024807989001	22.5607764711334	56.1455327828728	23	16	17	16	-17.6060270346919	-17.5596439944809	-17.0103537567827	-16.892465296413	36.5983484305037	37.1987295306416	36.1001490552452	36.5575193150658	trans	0.457370259820578	ATAC
peak_11757	24.0962928774593	33.4653439018688	16.5926048388452	10.0270117649482	25.1640754391834	23	9	16	18	-20.4431899377225	-18.1154835560241	-17.4137153275708	-17.3656332614515	42.2726742365649	38.3104086537279	36.9068721968214	37.5038552451427	trans	0.596983048321313	ATAC
peak_11758	56.2246833807385	70.3630307680318	27.6543413980753	21.3074000005149	70.4798160196711	35	20	33	34	-29.9569067572561	-20.4161942956027	-18.9420608864741	-18.5070902794522	61.3001078756321	42.9118301328852	39.963563314628	39.7867692811441	cistrans	0.176794033483837	ATAC
peak_11759	24.0962928774593	27.4587437143539	16.5926048388452	15.0405176474223	68.1378985454577	19	8	28	17	-17.9523491199577	-14.5187667070124	-16.2661512199742	-14.5125369713088	37.2909926010354	31.1169749557046	34.6117439816282	31.7976626648575	cis	0.680687709152828	ATAC
peak_1176	57.3721258987127	36.0396011250895	52.9383106763155	38.8546705891742	26.1822876675076	40	29	38	36	-19.7276193921232	-19.6544901675679	-19.721868576154	-19.9058266696441	40.8415331453663	41.3884218768156	41.5231786939878	42.5842420615279	cons	0.546888731449357	ATAC
peak_11760	158.347067480447	202.50823489336	145.382823349881	142.884917650512	101.068673329502	166	104	134	84	-26.2515419849916	-25.9123757336566	-24.6690523278552	-22.7248307842518	53.8893783311031	53.904193008993	51.4175461973902	48.2222502907433	cistrans	3.19529590664689	ATAC
peak_11761	37.8656030931504	63.4983448394434	59.2593029958755	42.6148000010298	19.626905371227	61	28	56	21	-20.6650335816291	-20.3200847901292	-20.6580030696118	-20.2243395344121	42.7163615243781	42.7196111219383	43.3954476809034	43.221267791064	cons	0.00324959756022736	ATAC
peak_11762	63.109338488584	56.6336589108549	48.9876904765905	60.1620705896891	77.246735182657	67	32	53	28	-19.2715936562023	-19.0632045761611	-19.1214599888623	-18.3625300788305	39.9294816735245	40.205850694002	40.3223615194045	39.4976488799009	cistrans	0.431832793623613	ATAC
peak_11763	17.2116377696138	30.0330009375746	23.7037211983502	18.8006470592778	57.1989872518768	19	13	30	16	-17.4495644324879	-16.5693153423545	-17.3857413370036	-16.9404149027337	36.2854232260956	35.2180722263888	36.8509242156871	36.6534185277072	cis	1.0673509997068	ATAC
peak_11765	236.373158702696	223.960378420199	261.531057221797	220.59425882886	70.3711033177409	170	143	225	159	-26.6935386831069	-26.2171625763948	-26.629043809957	-25.5436759565122	54.7733717273338	54.5137666944695	55.3375291615937	53.8599406352643	cistrans	0.653826059205244	ATAC
peak_11766	20.6539653235366	20.5940577857654	23.7037211983502	17.5472705886593	68.3433144489721	32	12	33	10	-14.8481966741205	-14.8273078348957	-14.8310775263874	-14.829484568635	31.0826877093608	31.7340572114712	31.7415965944545	32.4315578595097	cons	0.651369502110402	ATAC
peak_11767	266.206664170027	261.716151027435	211.753242705262	223.101011770097	113.108560340999	235	131	210	145	-25.7775737635291	-25.388236530256	-24.3254900989033	-24.2788334778503	52.941441888178	52.8559146021919	50.7304217394865	51.3302556779403	trans	0.599833938453827	ATAC
peak_11768	355.707180572019	250.561036393479	301.827383258993	339.66502353762	110.106707216438	234	167	180	172	-29.2639424862313	-28.7110404858276	-29.1360609061707	-28.6146489957779	59.9141793335824	59.501522513335	60.3515633540211	60.0018867137955	cis	0.412656820247378	ATAC
peak_11769	107.85959668958	121.848175232445	119.308730031696	126.591023532471	93.1833336643599	127	77	88	60	-23.2665457815548	-21.889972757541	-23.148409467484	-21.1428384283888	47.9193859242295	45.8593870567619	48.3762604766478	45.0582655790173	cistrans	0.80112147774463	ATAC
peak_1177	27.5386204313821	24.0264007500596	34.7654577575803	46.3749294128853	46.4679760411928	24	19	26	14	-18.6548941655871	-17.4068461330594	-16.7820955227298	-16.7326233003247	38.6960826922941	36.8931338077986	35.6436325871395	36.2378353228892	trans	0.594202735749761	ATAC
peak_11771	40.1604881290989	66.072602062664	45.0370702768654	45.1215529422668	61.5792503113005	42	25	51	20	-20.0395658277457	-19.6981569961797	-19.6707630336644	-19.770553038197	41.4654260166113	41.4757555340392	41.4209676090086	42.3136947986337	trans	0.0444584076026473	ATAC
peak_11772	1209.40441394486	1279.40583994068	1299.75404570954	1209.50829414687	232.501093854396	1235	925	1117	794	-33.2276256974233	-31.5217831249988	-33.220029448164	-30.8825262517699	67.8415457559664	65.1230077916775	68.5195004380078	64.5376412257796	cistrans	0.585366565897928	ATAC
peak_11773	48.1925857549187	52.3432302054871	48.9876904765905	42.6148000010298	72.7498822046862	36	26	33	21	-17.5408106454537	-17.5095953304925	-17.4307454225833	-17.1545687070513	36.4679156520272	37.0986322026649	36.9409323868464	37.0817261363423	cons	0.473016734819169	ATAC
peak_11774	55.0772408627642	58.349830393002	60.0494270358205	66.4289529427817	78.345804260988	60	27	52	37	-19.2495984180238	-19.2008932794801	-19.0465447517573	-19.0357429923609	39.8854911971675	40.48122810064	40.1725310451944	40.8440747069615	cons	0.287039848026922	ATAC
peak_11775	27.5386204313821	34.3234296429424	16.5926048388452	16.2938941180408	65.6455284584427	29	6	16	15	-20.2209195837446	-17.3176360152561	-16.9003785444734	-16.8883093934409	41.8281335286092	36.714713572192	35.8801986306267	36.5492075091216	trans	0.669008878494949	ATAC
peak_11776	141.135429710833	158.745862098608	90.8642645936758	106.537000002574	94.2921462234333	123	63	94	62	-27.1318398320722	-24.5516965049915	-22.5675320517145	-21.661251716896	55.6499740252642	51.1828345516629	47.2145056451088	46.0950921560319	cistrans	1.11941348907689	ATAC
peak_11777	333.905772730508	247.128693429185	208.592746545482	186.75309412216	104.426090286157	185	167	185	133	-32.2431415639839	-29.2106944199638	-26.9274487538974	-26.3365368699651	65.8725774890877	60.5008303816074	55.9343390494747	55.44566246217	cistrans	0.488676587304667	ATAC
peak_11778	143.430314746782	145.874575982505	139.061831030321	109.043752943811	43.963012696419	131	89	117	84	-23.3849619712623	-23.3138343595668	-22.9977452777257	-22.7268572398849	48.1562183036445	48.7071102608134	48.0749320971312	48.2263032020097	trans	0.081286206513326	ATAC
peak_11779	75.7312061863008	93.5313457770179	60.8395510757656	62.6688235309261	82.4392747424941	80	64	68	37	-23.6745959239251	-22.808617074897	-21.7588418971804	-20.3029879903359	48.7354862089701	47.6966756914738	45.5971253360407	43.3785647029116	cistrans	2.21856063312913	ATAC
peak_1178	16.0641952516396	22.3102292679125	18.9629769586802	31.3344117654631	20.2967137592893	34	10	17	12	-18.3538675217499	-17.5131234604714	-17.9590534777359	-17.4876633309811	38.0940294046196	37.1056884626227	37.9975484971517	37.747915384202	cis	0.642226921579336	ATAC
peak_11780	228.341061076877	150.165004687873	144.592699309936	125.337647061852	86.795256418593	182	112	125	110	-30.4684345187298	-28.6952004500265	-27.2980956640897	-26.4688397031977	62.3231633985795	59.4698424417329	56.6756328698592	55.7102681286352	cistrans	0.96536474122405	ATAC
peak_11781	20.6539653235366	25.7425722322068	15.8024807989001	21.3074000005149	68.0455335811962	20	12	33	14	-16.6624151746477	-15.1477472276588	-16.2061591292789	-15.1671794733651	34.7111247104152	32.3749359969975	34.4917598002375	33.1069476689699	cis	0.732011671972472	ATAC
peak_11782	21.8014078415108	23.1683150089861	17.3827288787902	20.0540235298964	68.3714723494043	25	20	25	16	-15.0809590494865	-15.0628124882269	-14.777390367851	-14.7566501492526	31.5482124600929	32.2050665181336	31.6342222773818	32.2858890207451	cons	0.086009817288879	ATAC
peak_11783	13.7693102156911	25.7425722322068	22.9135971584052	25.0675294123705	56.7127081944131	15	12	25	11	-17.1595683400338	-17.1595277312071	-16.8970758064899	-16.4496093947399	35.7054310411874	36.3984970040941	35.8735931546597	35.6718075117195	cistrans	0.033623529467917	ATAC
peak_11785	35.5707180572019	37.7557726072366	32.3950856377453	35.0945411773186	66.392033624924	32	21	34	18	-16.3769331166998	-16.333927077387	-16.2527536090365	-16.3430158910221	34.1401605945194	34.7472956964538	34.5849487597529	35.4586205042839	cons	0.44478816523349	ATAC
peak_11786	97.5326140278116	76.3696309555467	45.8271943168104	58.9086941190706	61.1540212674274	46	33	78	37	-25.8910279655678	-20.652409121682	-21.8291125351934	-20.5859463591119	53.1683502922554	43.3842597850439	45.7376666120666	43.9444814404636	cis	0.560221655419696	ATAC
peak_11787	30.9809479853049	39.4719440893837	45.8271943168104	28.827658824226	21.5732687554005	33	30	36	9	-21.0325368551744	-20.7913472508369	-21.0003610636231	-20.4869518449671	43.4513680714687	43.6621360433536	44.080163668926	43.746492412174	cons	0.21076797188487	ATAC
peak_11788	145.72519978273	113.26731782171	157.234683949056	171.712576474738	98.5442674751141	117	97	115	80	-24.7727858018397	-23.0415705081109	-23.0844121978092	-22.6440468734967	50.9318659647993	48.1625825579017	48.2482659372982	48.0606824692332	cistrans	0.101900088668458	ATAC
peak_11789	133.103332085014	178.4818341433	165.926048388452	172.965952945356	94.5205235496285	156	88	144	101	-23.9587300227355	-23.8849041822878	-23.7216540595	-23.9642546828965	49.3037544065909	49.8492499062554	49.5227496606797	50.7010980880328	cons	0.218995254088838	ATAC
peak_1179	41.3079306470732	42.0462013126044	27.6543413980753	40.1080470597927	28.5561803197813	29	27	26	37	-18.8157562168822	-18.3200063699565	-18.490952666662	-18.2871407335849	39.0178067948842	38.7194542815929	39.0613468750039	39.3468701894096	cis	0.298352513291363	ATAC
peak_11790	35.5707180572019	44.6204585358251	25.2839692782402	26.320905882989	65.6362588693675	44	25	40	28	-18.8883326328518	-18.0792232357826	-16.5853080057648	-16.6000816513048	39.1629596268236	38.2378880132451	35.2500575532094	35.9727520248494	trans	0.72269447164004	ATAC
peak_11791	432.585829276294	334.653439018688	436.938594089589	429.908129422153	130.818036083985	359	277	317	235	-29.8032021175082	-27.0285467211743	-29.0754834277944	-27.0154973287869	60.9926985961362	56.1365349840285	60.2304083972687	56.8035833798137	cis	0.667048395785173	ATAC
peak_11792	32.1283905032791	19.7359720446919	20.5432250385702	30.0810352948445	22.9471697178864	32	21	17	18	-18.7160962428502	-18.1958347446232	-18.7138086968386	-17.5525333600939	38.8184868468202	38.4711110309262	39.5070589353571	37.8776554424275	cistrans	0.593455588498699	ATAC
peak_11793	198.507555609546	206.798663598728	197.531009986252	194.273352945871	107.026186997666	183	141	160	119	-24.1385165896225	-23.392292458273	-24.0956329280483	-22.5813288173697	49.6633275403649	48.8640264582258	50.2707073977764	47.9352463569792	cistrans	0.928780101246588	ATAC
peak_11794	22.9488503594851	25.7425722322068	21.3333490785152	18.8006470592778	66.7134786183182	20	11	21	18	-15.7648648821393	-14.9517999109342	-15.4067555906422	-15.3169539501107	32.9160241253984	31.9830413635483	32.8929527229643	33.4064966224612	cis	0.909911359416029	ATAC
peak_11796	71.1414361144038	38.6138583483102	51.3580625964255	45.1215529422668	60.7354806292565	37	34	42	27	-20.857637114989	-20.7906111391495	-20.5946238174849	-20.8363759419139	43.101568591098	43.6606638199788	43.2686891766496	44.4453406060675	cons	0.167120585551572	ATAC
peak_11797	21.8014078415108	24.8844864911332	32.3950856377453	36.3479176479372	64.7729214547013	33	23	18	18	-18.7079989975514	-15.8614576342648	-17.3695444204261	-15.8402418208648	38.8022923562227	33.8023568102094	36.818530382532	34.4530723639694	cis	0.650715553759987	ATAC
peak_11798	149.167527336653	118.415832268151	52.9383106763155	56.4019411778335	87.559763162045	84	48	64	35	-38.6398646376016	-24.7429081429316	-21.7151278997347	-19.9402656599227	78.6660236363231	51.565257827543	45.5096973411492	42.6531200420851	cistrans	2.85657729906413	ATAC
peak_1180	63.109338488584	53.2013159465606	37.9259539173603	32.5877882360816	72.0265485950767	30	19	40	30	-22.1870120152307	-17.3776660847462	-18.8533662156797	-17.3406545348823	45.7603183915814	36.8347737111722	39.7861739730392	37.4538977920044	cis	0.619124080832165	ATAC
peak_11801	25.2437353954336	34.3234296429424	45.0370702768654	53.8951882365965	68.2531448189232	53	32	40	13	-23.2081230411676	-18.4030798861514	-19.948077254365	-18.3982713726973	47.8025404434551	38.8856013139826	41.9755960504098	39.5691314676343	cis	0.683530153651716	ATAC
peak_11803	17.2116377696138	29.174915196501	22.9135971584052	25.0675294123705	57.1226259347805	20	7	20	17	-17.5671809412166	-17.4561503562465	-17.5521045126494	-16.9572016851685	36.5206562435532	36.9917422541729	37.1836505669786	36.6869920925768	cons	0.166335849023582	ATAC
peak_11805	19.5065228055623	29.174915196501	40.2963260371954	18.8006470592778	15.439352308111	32	32	34	7	-21.5921901352743	-21.0803507548426	-21.4232719035408	-20.840834506538	44.5706746316686	44.240143051365	44.9259853487615	44.4542577353158	cis	0.21411468395079	ATAC
peak_11807	118.186579351348	104.686460410974	106.666745392576	111.550505885049	91.3154116026832	102	60	80	54	-21.6466357112528	-21.0957502256732	-21.6289328532639	-20.4545935055294	44.6795657836254	44.2709419930263	45.3373072482077	43.6817757332986	cistrans	0.589166259727705	ATAC
peak_11808	83.7633038121206	80.6600596609145	93.2346367135109	97.7633647082448	86.2941206065433	92	58	82	48	-20.703253546198	-19.5252367410503	-20.2347408068543	-19.9974674808393	42.792801453516	41.1299150237803	42.5489231553885	42.7675236839183	cis	1.41900813160818	ATAC
peak_1181	106.712154171606	98.6798602234593	106.666745392576	67.6823294134002	24.9739023097971	110	46	81	48	-24.1433095973525	-24.0807047918023	-23.8806300331175	-23.2017202071416	49.6729135558248	50.2408511252844	49.8407016079148	49.176029136523	cistrans	0.496884419301836	ATAC
peak_11811	135.398217120962	103.828374669901	154.864311829221	124.084270591234	48.2736541915159	127	94	93	72	-25.504581250002	-22.9671072228498	-25.0842613213132	-22.7567586393531	52.3954568611239	48.0136559873794	52.2479641843063	48.286106000946	cis	0.272450013566555	ATAC
peak_11812	226.046176040928	233.399321572008	258.370561062017	251.928670594323	113.357198697386	197	130	202	130	-23.6639907934138	-23.5951199873602	-23.2331465469164	-23.2271422339408	48.7142759479475	49.2696815164002	48.5457346355126	49.2268731901213	trans	0.168541312434996	ATAC
peak_11813	201.949883163469	211.947178045169	188.049521506912	204.300364710819	107.372001284271	171	110	165	105	-22.828602705583	-22.8170819295891	-22.7195955390536	-22.817239111312	47.0434997722859	47.713605400858	47.5186326197871	48.4070669448638	cons	0.475132847501186	ATAC
peak_11814	37.8656030931504	46.3366300179722	41.0864500771404	22.5607764711334	18.734621535432	57	18	40	23	-20.6094909509845	-20.5769407015958	-20.1523119758546	-19.9452115878246	42.6052762630889	43.2333229448714	42.3840654933891	42.6630118978889	trans	0.22121076969983	ATAC
peak_11816	34.4232755392276	38.6138583483102	33.1852096776903	32.5877882360816	66.211708773742	28	29	34	19	-17.593159673135	-17.58962897922	-17.47749569116	-17.4064381484688	36.5726137073898	37.2586995001198	37.0344329239998	37.5854650191775	cons	0.461819216609967	ATAC
peak_11817	152.609854890576	105.544546152048	97.9753809531809	127.844400003089	27.7911120063619	83	57	112	81	-25.9454296673371	-23.6120892640461	-25.7356869723892	-23.3524040120947	53.277153695794	49.3036200697721	53.5508154864583	49.4773967464291	cis	0.173776676656999	ATAC
peak_11818	141.135429710833	144.158404500358	177.777908987627	159.178811768552	100.034127885474	172	104	150	89	-23.9467488346728	-21.8301380064096	-23.0936857848284	-21.820546137879	49.2797920304655	45.739717554499	48.2668131113366	46.4136809979978	cis	0.673963443498792	ATAC
peak_11819	9.17954014379404	30.0330009375746	17.3827288787902	11.2803882355667	26.800961830623	24	17	23	11	-19.3056883934647	-19.2993346444033	-18.7398738803507	-18.43984696914	39.9976711480492	40.6781108304865	39.5591893023813	39.6522826605198	trans	0.0930933581384963	ATAC
peak_11820	292.597842083435	235.973578795229	313.679243858168	271.982694124219	96.73138762518	243	167	229	177	-26.0186575151377	-25.8605431770333	-25.6417453337196	-25.6415735974457	53.4236093913954	53.8005278957464	53.3629322091191	54.0557359171311	trans	0.0606771822762369	ATAC
peak_11821	226.046176040928	241.980178982744	225.185351384327	177.97945882783	43.4978766372531	210	154	204	137	-25.794389379389	-25.709064523036	-25.3896786793094	-25.0742343276828	52.9750731198979	53.4975705877519	52.8587989002986	52.9210573776054	trans	0.0622584773068127	ATAC
peak_11822	139.987987192859	124.422432455666	135.901334870541	107.790376473193	47.5021019509504	113	83	114	83	-22.3740556925036	-22.3344454922469	-22.2661972429439	-22.2655707442772	46.134405746127	46.7483325261736	46.6118360275677	47.3037302107942	cons	0.477430281440675	ATAC
peak_11823	187.033130429804	218.811863973758	150.913691629496	145.391670591749	103.331400512547	191	100	172	119	-27.0219344737873	-25.1980458071966	-23.7980336283464	-23.7951806028357	55.4301633086944	52.4755331560731	49.6755087983727	50.3629499279112	trans	0.687441129538428	ATAC
peak_11824	823.863727905515	808.316768091292	578.370797239745	459.989164716998	43.1518626899688	661	422	693	391	-35.2014319077451	-34.8970839416202	-31.0861202657704	-31.0884254271152	71.7891581766101	71.8736094249203	64.2516820732207	64.9494395764702	trans	0.697757503249491	ATAC
peak_11829	57.3721258987127	53.2013159465606	73.4815357148857	67.6823294134002	79.4048803231996	61	35	68	34	-19.4709078244328	-19.2807706355254	-18.3963891577758	-18.3734949422135	40.3281100099855	40.6409828127307	38.8722198572313	39.5195786066668	trans	0.647358749435426	ATAC
peak_11834	61.9618959706098	78.9438881787674	60.8395510757656	40.1080470597927	25.6579648484695	47	26	41	36	-22.0247745185386	-21.4135647314369	-21.016414935318	-20.9631403451394	45.435843398197	44.9065710045536	44.1122714123159	44.6988694125185	trans	0.586598000202606	ATAC
peak_11835	40.1604881290989	55.7755731697813	57.6790549159855	43.8681764716483	45.2228607402437	54	19	40	20	-19.6460120745491	-19.1466454343737	-19.6010043167469	-19.577960972216	40.6783185102181	40.3727324104272	41.2814501751735	41.9285106666717	cis	0.305586099790922	ATAC
peak_11836	539.2979834479	531.155073724533	467.753431647444	517.64448236545	149.96932571992	440	295	428	282	-27.2158860103289	-27.0664946015779	-26.6875033754955	-26.5736492297794	55.8180663817776	56.2124307448356	55.4544482926708	55.9198871817986	trans	0.363618089106808	ATAC
peak_11837	43.6028156830217	45.4785442768986	26.8642173581302	50.1350588247409	18.878481261204	39	25	35	20	-19.6008686922925	-19.5175909657783	-19.4624730481875	-19.6402095396798	40.5880317457048	41.1146234732365	41.0043876380549	42.0530078015994	cons	0.416355892350104	ATAC
peak_11839	69.9939935964295	69.5049450269583	55.3086827961505	71.4424588252558	48.9316140884524	85	41	77	51	-20.3902606451092	-20.2941936633775	-20.2237874415195	-20.2336576814252	42.1668156513382	42.6678288684348	42.5270164247189	43.2399040850903	cons	0.360200773380654	ATAC
peak_1184	27.5386204313821	22.3102292679125	28.4444654380203	22.5607764711334	65.0198341975978	33	18	16	11	-17.4912767789745	-17.0308367424743	-17.4877109417821	-15.9204763141195	36.3688479190688	36.1411150266284	37.0548634252441	34.6135413504787	cistrans	1.52757367614971	ATAC
peak_11841	333.905772730508	264.290408250656	308.938499618498	313.344117654631	121.472911694951	264	188	253	181	-25.6127789119882	-25.3500352246625	-25.5322055731858	-25.5080357326769	52.6118521850964	52.7795119910049	53.1438526880514	53.7886601875936	cons	0.167659805908499	ATAC
peak_11842	33.2758330212534	51.4851444644135	55.3086827961505	57.655317648452	64.0026398544685	47	34	44	27	-20.1944988820667	-18.8684269954705	-18.9811701850013	-19.4217786897893	41.7752921252533	39.8162955326209	40.0417819116825	41.6161461018184	cis	0.225486379061671	ATAC
peak_11844	94.0902864738889	87.524745589503	72.6914116749407	70.1890823546373	84.4465020910386	65	66	84	71	-21.7353845119499	-19.6474098231811	-20.5378279454296	-19.5845928013772	44.8570633850197	41.374261188042	43.1550974325391	41.9417743249943	cis	0.567513136952314	ATAC
peak_11845	239.815486256619	302.046180857893	295.506390939433	255.688800006179	95.7958856431383	323	188	332	182	-25.6742545260319	-25.6683275176694	-25.6563543282376	-25.6667289093148	52.7348034131837	53.4160965770186	53.3921501981551	54.1060465408694	cons	0.657346784971423	ATAC
peak_11846	347.675082946199	313.201295491849	302.617507298938	382.279823538649	42.5729712075829	313	166	281	182	-28.0726672089523	-27.9554463191459	-28.0485695069815	-28.0125037908218	57.5316287790245	57.9903341799717	58.1765805556429	58.7975963038833	cons	0.458705400947224	ATAC
peak_11848	211.129423307263	175.90757692008	194.370513826472	221.847635299478	107.258922460243	202	96	164	112	-25.3930268980051	-25.1485566948008	-25.2105882385618	-25.1405239069032	52.17234815713	52.3765549312814	52.5006180188033	53.0536365360461	cons	0.204206774151345	ATAC
peak_1185	17.2116377696138	36.0396011250895	33.1852096776903	33.8411647067001	52.7898845320373	41	11	25	23	-20.8517667418025	-20.5175790856731	-20.3292553761412	-20.3162948265817	43.0898278447249	43.1145997130261	42.7379522939622	43.4051783754031	trans	0.351875550762728	ATAC
peak_11850	43.6028156830217	64.3564305805169	39.5062019972504	45.1215529422668	65.2369537610329	38	35	42	35	-19.3014066101161	-18.7122104364196	-18.4903606106816	-18.5650751689991	39.989107581352	39.5038624145191	39.0601627630431	39.9027390602379	trans	0.443699651475967	ATAC
peak_11853	30.9809479853049	37.7557726072366	57.6790549159855	32.5877882360816	19.2249014705848	52	20	40	33	-21.5106536506259	-21.3913067200048	-21.0163544527769	-20.9776003178882	44.4076016623716	44.8620549816894	44.1121504472335	44.7277893580161	trans	0.295451215138044	ATAC
peak_11855	56.2246833807385	72.079202250179	40.2963260371954	46.3749294128853	75.678962625231	44	22	42	27	-20.7214510185816	-19.2076326274674	-18.2394113939683	-18.6561471904538	42.8291963982831	40.4947067966147	38.5582643296164	40.0848831031475	trans	1.52661877353106	ATAC
peak_1186	198.507555609546	140.726061536064	230.716219663942	220.59425882886	95.4115066960155	171	127	176	102	-28.3550336473928	-26.2904629051058	-25.7614048356277	-25.49668247138	58.0963616559054	54.6603673518915	53.6022512129352	53.7659536649998	trans	0.163702452064626	ATAC
peak_11861	315.54669244292	336.369610500835	369.778050694263	332.144764713909	126.65457103705	338	208	253	201	-27.8529375629208	-26.8529086866718	-27.601436124334	-26.6058567445169	57.0921694869615	55.7852589150233	57.2823137903478	55.9843022112736	cis	0.199043296250238	ATAC
peak_11862	852.549790854871	804.026339385925	882.568552618573	788.373800019051	119.702425790433	800	523	729	485	-31.0981481127576	-29.5938312897215	-31.0944442987341	-29.3182161721659	63.5825905866351	61.2671041211228	64.2683301391481	61.4090210665716	cis	0.141916945448827	ATAC
peak_11864	200.802440645495	230.825064348787	180.148281107462	218.087505887623	59.4448012450498	218	132	192	139	-25.3156595339688	-25.2425140744784	-25.1598251152052	-24.8994506507034	52.0176134290575	52.5644696906366	52.3990917720903	52.5714900236465	cons	0.381478343032825	ATAC
peak_11866	66.5516660425068	103.828374669901	52.1481866363705	61.4154470603076	69.356076110606	64	43	48	43	-24.6648023382048	-23.5203572344732	-21.6974110271675	-21.8027864914598	50.7158990375295	49.1201560106263	45.4742635960148	46.3781617051594	trans	0.903898109144677	ATAC
peak_11868	53.92979834479	70.3630307680318	58.4691789559305	57.655317648452	78.3941181201843	51	30	51	21	-19.178906545363	-19.1379515654384	-19.0968077114815	-18.8897477603437	39.7441074518459	40.3553446725567	40.2730569646429	40.5520842429272	cons	0.528949512796984	ATAC
peak_11869	397.015111219092	386.996669224175	444.839834489039	443.695270598957	137.468352327927	401	246	370	245	-26.8855270621041	-25.8734608956432	-26.0549415623757	-25.7279165465935	55.157348485328	53.8263633329663	54.1893246664312	54.2284218154267	cis	0.362961333464909	ATAC
peak_11870	508.317035462595	568.052760590696	592.593029958755	609.140964720602	156.929433342496	584	328	534	314	-28.9651595650534	-27.2030020470158	-28.2109860482556	-27.3147018695451	59.3166134912266	56.4854456357114	58.5014136381911	57.40199246133	cis	0.916546825618639	ATAC
peak_11871	105.564711653631	165.610548027197	125.629722351256	109.043752943811	80.1724410255734	145	64	144	83	-25.5007238613789	-24.666193848723	-24.9691935244979	-25.0673284104051	52.3877420838777	51.4118292391259	52.0178285906755	52.9072455430501	cis	0.605999351549656	ATAC
peak_11872	301.777382227229	310.627038268628	321.580484257618	318.357623537105	123.165197420579	318	207	313	207	-24.5341465332011	-24.4646557410565	-24.4384922411306	-24.4312658223691	50.4545874275221	51.0087530237928	50.956426023941	51.6351203669779	cons	0.50183859641885	ATAC
peak_11873	219.161520933083	228.250807125567	256.790312982127	255.688800006179	113.00544847111	216	136	216	146	-24.162102866542	-24.0977885200043	-23.429514570252	-23.5749383415261	49.7105000942039	50.2750185816885	48.9384706821838	49.9224654052919	trans	0.772029412020117	ATAC
peak_11874	39.0130456111247	36.0396011250895	26.8642173581302	35.0945411773186	66.0555643266931	33	27	43	20	-18.0637163575457	-17.7680294650058	-17.6566423984865	-17.6346830740824	37.5137270762113	37.6155004716914	37.3927263386528	38.0419548704045	trans	0.12100073755844	ATAC
peak_11875	265.059221652053	252.277207875626	335.012592936683	276.996200006694	55.7137349986915	289	196	261	166	-27.9208770927769	-25.70635163667	-27.2599704097653	-25.8162695199077	57.2280485466737	53.4921448150198	56.5993823612104	54.4051277620551	cis	0.91298294703526	ATAC
peak_1188	331.61088769456	285.742551777495	261.531057221797	241.901658829375	118.6471354401	254	127	236	166	-28.2901292270217	-26.6118517351445	-26.5620724933483	-26.3451779146907	57.9665528151632	55.3031450119689	55.2035865283765	55.4629445516211	trans	0.0995584835923751	ATAC
peak_11880	26.3911779134079	31.7491724197217	30.8148375578553	37.6012941185557	65.2741266880008	41	20	47	17	-16.9756886370101	-16.9265057470014	-16.6516401587919	-16.6973274742544	35.3376716351402	35.9324530356827	35.3827218592636	36.1672436707486	cons	0.0450502241234858	ATAC
peak_11881	51.6349133088415	60.9240876162227	67.1605433953256	63.9222000015447	78.6932565700795	68	37	64	34	-18.804145597645	-18.3662290084201	-18.4227037798778	-18.7606176533874	38.9945855564099	38.81189955852	38.9248491014353	40.2938240290146	cis	0.112949542915345	ATAC
peak_11882	103.269826617683	119.273918009225	117.728481951806	117.817388238141	92.2525816770866	117	65	91	65	-22.081759944039	-21.3489195638318	-21.9847453906753	-21.2142550000816	45.549814249198	44.7772806693435	46.0489323230305	45.2010987224031	cis	0.423818053059591	ATAC
peak_11883	167.526607624241	174.191405437932	195.160637866417	161.685564709789	62.84602185535	196	110	173	98	-24.2430979944774	-23.2587431523995	-24.2005195438637	-23.8602795861774	49.8724903500746	48.5969278464789	50.4804806294072	50.4931478945947	cis	1.27556250359569	ATAC
peak_11889	517.496575606389	489.108872411929	478.815168206674	453.722282363905	146.229004820174	469	292	446	262	-27.5808421518523	-27.2403729609723	-27.2547192060721	-26.3123544444831	56.5479786648245	56.5601874636244	56.5888799538241	55.3972976112059	cistrans	1.1506810536186	ATAC
peak_1189	110.154481725528	136.435632830696	111.407489632246	114.057258826286	92.9972306537452	103	69	100	83	-21.9409264623623	-21.575998178091	-21.7338944362961	-22.1439516482618	45.2681472858444	45.2314378978618	45.5472304142721	47.0604920187635	cis	0.0367093879825973	ATAC
peak_11890	25.2437353954336	33.4653439018688	23.7037211983502	25.0675294123705	64.7376620616899	33	14	28	9	-16.4124280567614	-16.3696714902632	-16.1424686704505	-15.5793097697328	34.2111504746426	34.8187845222061	34.3643788825807	33.9312082617055	cistrans	0.279942212937151	ATAC
peak_11891	143.430314746782	151.023090428946	142.222327190101	152.91192941546	98.6170567469044	138	80	127	93	-22.1650028674286	-22.1490940958405	-22.1509087060863	-22.1477339578244	45.7163000959772	46.3776297333608	46.3812589538525	47.0680566378886	cons	0.661329637383631	ATAC
peak_11893	13.7693102156911	24.0264007500596	18.1728529187352	18.8006470592778	62.5590984381015	20	19	17	17	-15.3299657931549	-15.2509538439044	-15.3142558023558	-15.2048785185793	32.0462259474298	32.5813492294887	32.7079531463915	33.1823457593985	cons	0.535123282058919	ATAC
peak_11894	110.154481725528	119.273918009225	90.8642645936758	100.270117649482	90.1323041879628	118	61	105	74	-22.1278529733363	-21.7722660468357	-21.3123507294338	-21.3135701099354	45.6420003077926	45.6239736353512	44.7041430005474	45.3997289421106	trans	0.695585941563152	ATAC
peak_11895	353.41229553607	320.065981420437	359.506438174978	354.705541185042	127.815900846054	313	218	332	216	-25.4129925560804	-25.3982538923198	-25.2372285495153	-25.1359094001382	52.2122794732806	52.8759493263195	52.5538986407104	53.0444075225162	cons	0.341619167429769	ATAC
peak_11896	128.513562013117	121.848175232445	136.691458910486	137.871411768037	95.6474947894895	102	90	115	72	-22.4677146024999	-22.2509571642623	-22.2370074696298	-22.1995119279186	46.3217235661197	46.5813558702044	46.5534564809395	47.171612578077	cons	0.231732914819816	ATAC
peak_11897	32.1283905032791	34.3234296429424	30.8148375578553	31.3344117654631	65.4075530060962	25	14	24	17	-15.7668683123001	-15.6892651188571	-15.7134426961382	-15.8148995492637	32.9200309857202	33.4579717793941	33.5063269339562	34.4023878207671	cons	0.537940793673926	ATAC
peak_11898	48.1925857549187	25.7425722322068	27.6543413980753	32.5877882360816	54.2304069614236	24	21	34	18	-19.4176883532798	-18.7971883788619	-19.0309563685137	-18.9127817529224	40.2216710676796	39.6738182994036	40.1413542787071	40.5981522280846	cis	0.467535979303584	ATAC
peak_11903	152.609854890576	183.630348589742	204.642126345757	162.938941180408	45.5213121187407	197	130	166	109	-26.0232832142897	-24.1963923675667	-25.883275011875	-24.5356712047946	53.4328607896993	50.4722262768133	53.8459915654298	51.8439311318289	cis	1.37170485501562	ATAC
peak_11904	91.7954014379404	138.151804312843	150.123567589551	132.857905885563	81.8642310575819	140	84	128	83	-24.5157038591786	-23.6136978340394	-23.4351867135066	-23.5089460521586	50.4177020794771	49.3068372097586	48.9498149686931	49.7904808265571	trans	0.357022241065465	ATAC
peak_11906	95.2377289918631	125.28051819674	59.2593029958755	52.6418117659779	83.8429274290383	83	41	43	49	-31.7106617513327	-24.1709467677442	-22.5979797586194	-22.2952723255902	64.8076178637852	50.4213350771683	47.2754010589187	47.3631333734201	trans	0.0877323145014941	ATAC
peak_1191	18.3590802875881	25.7425722322068	18.9629769586802	18.8006470592778	68.5389306181917	17	12	22	14	-15.279816320267	-14.74677957624	-15.1047926654763	-14.8213969631193	31.9459270016539	31.5730006941599	32.2890268726324	32.4153826484783	cis	0.372926307493952	ATAC
peak_11910	30.9809479853049	42.9042870536779	34.7654577575803	33.8411647067001	66.5473318772636	38	30	35	15	-18.9449441273926	-18.8435234995901	-18.8880626867273	-17.9875048451533	39.2761826159051	39.76648854086	39.8555669151345	38.7475984125463	cistrans	0.528584203358747	ATAC
peak_11911	50.4874707908672	49.7689729822664	37.1358298774153	43.8681764716483	71.2628391575546	50	36	30	17	-20.4444453889389	-20.3115519995858	-19.8327719669384	-17.8401689706176	42.2751851389977	42.7025455408514	41.7449854755566	38.452926663475	cistrans	3.29205881208158	ATAC
peak_11912	14.9167527336653	19.7359720446919	21.3333490785152	27.5742823536075	68.0300336119901	32	21	17	19	-17.8434950783661	-15.8886430190544	-16.9466252180808	-16.0506048644972	37.0732845178521	33.8567275797887	35.9726919778415	34.8737984512341	cis	1.01707087144539	ATAC
peak_11914	84.9107463300948	62.6402590983698	46.6173183567554	36.3479176479372	75.4029669571151	57	42	57	38	-24.5238443042713	-22.227795212873	-19.230818359901	-19.4065883136429	50.4339829696626	46.5350319674259	40.5410782614819	41.5857653495256	trans	1.04468708804373	ATAC
peak_1192	104.417269135657	93.5313457770179	59.2593029958755	43.8681764716483	38.8436901854929	71	36	72	50	-26.4526375267234	-22.6554249697177	-21.1613823540771	-20.6770498271653	54.2915694145667	47.3902914811152	44.4022062498341	44.1266883765705	cistrans	0.275517873263645	ATAC
peak_11924	37.8656030931504	48.9108872411929	42.6666981570304	38.8546705891742	69.5020750183792	67	40	54	32	-18.7634030531134	-18.237844442348	-18.7117385216848	-17.6152983474873	38.9131004673466	38.5551304263757	39.5029185850494	38.0031854172144	cistrans	0.551945009161358	ATAC
peak_11927	55.0772408627642	61.7821733572962	63.2099231956006	47.6283058835039	41.3043326653281	62	39	57	40	-19.1885192196702	-19.1849234417422	-19.1552953759181	-19.3396466702454	39.7633328004603	40.4492884251642	40.3900322935161	41.4518820627305	cons	0.626699493055739	ATAC
peak_11928	135.398217120962	135.577547089622	113.777861752081	91.4964823551522	56.6580749233612	105	67	104	69	-23.0188924529673	-22.5155767497481	-21.5289975345062	-21.5392627739198	47.4240792670545	47.110595041176	45.1374366106923	45.8511142700793	trans	0.713677659387045	ATAC
peak_11929	42.4553731650474	55.7755731697813	33.9753337176353	26.320905882989	68.2565023552887	36	14	39	17	-20.3020200787824	-18.0872005208796	-17.3600481294694	-17.7889163598115	41.9903345186847	38.253842583439	36.7995378006187	38.3504214418628	trans	1.45430478282027	ATAC
peak_1193	118.186579351348	101.25411744668	106.666745392576	114.057258826286	91.263333427467	99	74	104	63	-21.0935744775125	-21.0401065268599	-21.0824524555666	-21.0353094779909	43.5734433161449	44.1596545953996	44.244346452813	44.8432076782216	cons	0.586211279254712	ATAC
peak_11931	283.418301939641	217.09569249161	183.308777267242	172.965952945356	104.233094952545	186	134	176	127	-28.3570009086846	-27.3692606633979	-24.3448832088957	-24.4553439323507	58.1002961784891	56.8179628684757	50.7692079594713	51.6832765869412	trans	0.914068627469874	ATAC
peak_11932	50.4874707908672	47.1947157590457	28.4444654380203	40.1080470597927	33.4836833385155	37	21	45	27	-19.7355334925044	-17.9334505897391	-18.5759223626719	-17.8227481367048	40.8573613461286	37.946342721158	39.2312862670236	38.4180849956494	cis	0.471742274491433	ATAC
peak_11933	20.6539653235366	24.0264007500596	9.48148847934009	10.0270117649482	77.7089434065855	24	7	16	15	-19.7350769263949	-16.0910484802244	-15.2004747773336	-15.1715903935332	40.8564482139098	34.2615385021285	32.480391096347	33.1157695093062	trans	0.63537841295922	ATAC
peak_11934	35.5707180572019	47.1947157590457	14.2222327190101	20.0540235298964	64.8177088262629	22	15	30	20	-24.3754318892493	-17.706417672977	-16.9909196358587	-16.0176719417917	50.1371581396185	37.4922768876337	36.0612808133973	34.8079326058232	cistrans	1.25334820757412	ATAC
peak_11936	301.777382227229	302.046180857893	181.728529187352	185.499717651541	113.403789049589	205	177	179	162	-33.8098475806634	-27.7093633523991	-24.3932641763249	-23.266474996703	69.0059895224468	57.498168246478	50.8659698943297	49.3055387156457	cistrans	1.56043117868401	ATAC
peak_11937	110.154481725528	122.706260973519	65.5802953154356	83.976223531441	49.4582928528184	86	66	68	53	-25.4444961152882	-24.3583363134092	-22.3298965386127	-20.7981934530776	52.2752865916963	50.7961141684981	46.7392346189052	44.368975628395	cistrans	2.37025899051018	ATAC
peak_11939	154.904739926524	133.003289866402	165.926048388452	134.111282356182	52.2882708195948	151	101	115	84	-24.9811219560557	-23.4868329955577	-24.9489893051221	-22.9494266971195	51.3485382732312	49.0531075327952	51.977420151924	48.6714421164788	cistrans	0.381665416316366	ATAC
peak_1194	95.2377289918631	114.125403562783	117.728481951806	122.830894120615	91.8067832296326	108	82	78	60	-23.5806765029361	-21.151285571001	-23.0686068101676	-20.6894284901109	48.547647366992	44.3820126836819	48.2166551620151	44.1514457024615	cistrans	0.230566981220363	ATAC
peak_11941	125.071234459194	97.8217744823857	120.888978111586	129.097776473708	93.0405583850927	87	64	98	48	-22.8395437091669	-22.4953008751688	-22.4998630934772	-22.4413723064007	47.0653817794538	47.0700432920174	47.0791677286343	47.6553333350412	cons	0.00466151256364356	ATAC
peak_11942	151.462412372602	149.306918946799	140.642079110211	203.046988240201	28.9141916311921	156	87	103	84	-26.9494682418916	-25.8923123312233	-26.7201641871218	-25.7954116102607	55.2852308449031	53.8640662041264	55.5197699159234	54.3634119427612	cis	0.499345738634815	ATAC
peak_11943	183.590802875881	133.003289866402	138.271706990376	121.577517649997	88.8594867957227	131	85	81	86	-26.6571940174173	-26.2305944678062	-25.580466010298	-24.9174455079575	54.7006823959546	54.5406304772923	53.2403735622758	52.6074797381548	cistrans	0.632893824120998	ATAC
peak_11945	57.3721258987127	47.1947157590457	52.1481866363705	67.6823294134002	47.7210368871227	43	42	29	20	-21.5179957959157	-20.1861244240362	-21.254676703894	-19.0104641570469	44.4222859529513	42.4516903897522	44.5887949494678	40.7935170363336	cistrans	1.65817335341858	ATAC
peak_11946	43.6028156830217	50.62705872334	54.5185587562055	35.0945411773186	23.3345758875666	49	42	49	33	-19.8325731491312	-19.7143949289024	-19.8054017807101	-20.1313136917216	41.0514406593823	41.5082313994847	41.6902451031001	43.035216105683	cons	0.456790740102448	ATAC
peak_11947	32.1283905032791	27.4587437143539	22.9135971584052	20.0540235298964	64.9137766152633	31	17	29	10	-17.0074316502384	-16.9856964729248	-16.0989537349368	-15.6326458453968	35.4011576615968	36.0508344875294	34.2773490115535	34.0378804130334	cistrans	0.239468598520098	ATAC
peak_11948	227.193618558902	215.379521009463	154.864311829221	162.938941180408	105.620068716644	166	114	142	89	-27.8443043727549	-26.0350335564645	-24.1967057452252	-22.4171164533006	57.0749031066297	54.1495086546088	50.4728530321302	47.606821628841	cistrans	2.86603140328921	ATAC
peak_11949	86.0581888480691	113.26731782171	102.716125192851	80.2160941195854	44.5760674216372	126	73	89	69	-23.8715205563623	-23.6501971750895	-23.7648223426201	-22.6162408783908	49.1293354738445	49.3798358918587	49.60908622692	48.0050704790213	cistrans	1.12426499482321	ATAC
peak_11950	413.079306470732	312.343209750775	267.061925501412	318.357623537105	56.1076142622549	249	214	328	237	-30.8668926443276	-28.0018426996091	-29.7672962394355	-28.0540144813306	63.1200796497752	58.0831269408981	61.6140340205508	58.8806176849009	cis	0.797490744002886	ATAC
peak_11952	48.1925857549187	55.7755731697813	52.1481866363705	35.0945411773186	25.9979348170352	57	25	43	35	-20.8463879040173	-20.7469792826361	-20.5789570543728	-20.5758258968399	43.0790701691546	43.5734001069521	43.2373556504255	43.9242405159196	cons	0.158285481270909	ATAC
peak_11954	29.8335054673306	21.452143526839	38.7160779573054	46.3749294128853	66.0017895728113	29	19	25	30	-20.7981043375489	-19.3897247853545	-17.9494072872865	-17.7710926205819	42.9825030362178	40.8588911123889	37.9782561162529	38.3147739634036	trans	0.336517847150709	ATAC
peak_11955	118.186579351348	79.801973919841	154.074187789276	174.219329415975	83.2475772237797	108	97	106	78	-30.2315172666151	-25.5739484513908	-23.8681702510691	-23.3294016731489	61.8493288943501	53.2273384444613	49.8157820438181	49.4313920685376	cistrans	0.384389975280541	ATAC
peak_11956	439.47048438414	239.405921759523	308.938499618498	364.73255294999	49.721978682983	212	198	201	186	-30.3533130143581	-30.0945945151528	-30.3539873488933	-30.026071931548	62.092920389836	62.2686305719855	62.7874162394665	62.8247325853358	cons	0.175710182149487	ATAC
peak_11957	606.997092008381	434.191384983221	742.716597548307	774.586658842247	152.476741607154	557	378	503	366	-40.4236403939887	-34.2845083145165	-31.7429372479974	-30.6782180423438	82.2335751490972	70.6484581707128	65.5653160376746	64.1290248069275	cistrans	1.43629123074716	ATAC
peak_11958	36.7181605751761	18.0198005625447	18.9629769586802	22.5607764711334	53.8234936882089	27	15	30	12	-18.0764130990277	-17.8036747069213	-17.4670016149959	-17.6090926264165	37.5391205591754	37.6867909555224	37.0134447716716	37.9907739750728	trans	0.525675787503751	ATAC
peak_11959	10.3269826617683	13.7293718571769	11.0617365592301	8.77363529432966	106.439316543296	22	13	19	10	-13.419307994675	-13.3914728401248	-13.2533089880792	-13.0951708710448	28.22491035047	28.8623872219295	28.5860595178383	28.9629304643293	cons	0.361149167368314	ATAC
peak_1196	25.2437353954336	18.8778863036183	30.0247135179103	30.0810352948445	64.8334720973539	28	12	27	14	-16.219329387923	-15.8667863703729	-15.4409103542593	-15.3994836399143	33.8249531369658	33.8130142824257	32.9612622501984	33.5715560020683	trans	0.610293751869904	ATAC
peak_11960	63.109338488584	64.3564305805169	31.6049615978003	35.0945411773186	73.0230675224503	29	24	30	19	-22.7939574264043	-19.6461697013081	-17.0723537581648	-17.3785814016964	46.9742092139285	41.3717809442961	36.2241490580094	37.5297515256327	trans	1.30560246762329	ATAC
peak_11961	24.0962928774593	43.7623727947515	18.1728529187352	26.320905882989	27.2595306233128	28	22	11	6	-21.4972902816852	-20.9193538419618	-20.2113267758177	-17.4922540477809	44.3808749244903	43.9181492256035	42.5020950933152	37.7570968178016	cistrans	4.74499827551359	ATAC
peak_11962	26.3911779134079	24.0264007500596	20.5432250385702	20.0540235298964	66.2671978504841	17	11	19	13	-14.8790918580495	-14.4256010446897	-14.5422721777602	-14.4923904682879	31.1444780772188	30.9306436310592	31.1639858972003	31.7573696588156	cis	0.213834446159598	ATAC
peak_11963	111.301924243503	105.544546152048	55.3086827961505	56.4019411778335	84.693038440696	70	43	78	54	-28.7963508077704	-21.8014830958599	-19.8169988229292	-19.0813649424753	58.9789959766606	45.6824077333996	41.7134391875383	40.9353186071903	cistrans	0.778120580348016	ATAC
peak_11964	18.3590802875881	21.452143526839	19.7531009986252	21.3074000005149	68.8590678659453	30	11	25	15	-14.9294065464463	-14.9064740554079	-14.9099200983231	-15.0445588470172	31.2451074540124	31.8923896524957	31.899281738326	32.8617064162742	cons	0.647282198483257	ATAC
peak_11965	208.834538271314	148.448833205726	169.876668588177	166.699070592264	91.9816807961994	151	103	119	97	-25.5038397748979	-25.1913122895941	-25.4039634771677	-24.2355338669502	52.3939739109157	52.462066120868	52.8873684960153	51.2436564561403	cistrans	1.15031745477549	ATAC
peak_11966	34.4232755392276	20.5940577857654	28.4444654380203	26.320905882989	55.9324682020066	30	26	23	12	-18.5439329958989	-18.1648370421607	-18.5408484983874	-16.9917947767796	38.4741603529177	38.4091156260013	39.1611385384546	36.756178275799	cistrans	1.65293735020227	ATAC
peak_11967	426.848616686423	478.811843519046	378.469415133658	413.614235304112	138.308767491628	347	278	248	189	-30.5924288101976	-30.2097216287408	-29.6503440344363	-26.6108600706751	62.571151981515	62.4988847991614	61.3801296105524	55.9943088635899	cistrans	5.38582074696251	ATAC
peak_11969	203.097325681443	223.102292679125	131.160590630871	147.898423532986	103.455694941437	145	105	124	104	-28.8237051857588	-25.8892630086021	-23.0635996706639	-23.3135435538458	59.0337047326374	53.8579675588841	48.2066408830076	49.3996758299313	trans	1.19303494692377	ATAC
peak_1197	68.8465510784553	96.1056030002386	92.4445126735658	73.9492117664928	52.003601358649	80	35	96	46	-22.257336621521	-21.4154877178352	-22.2567536097425	-21.154814326359	45.9009676041619	44.9104169773502	46.5929487611649	45.0822173749578	cis	0.171800397607612	ATAC
peak_11971	102.122384099709	117.557746527078	90.8642645936758	94.0032352963892	89.1862205346695	73	54	84	54	-21.1117457586288	-20.2859491285405	-20.4019519590298	-20.7356182525846	43.6097858783774	42.6513397987608	42.8833454597395	44.243825227409	cis	0.232005660978714	ATAC
peak_11972	184.738245393855	193.069291741551	166.716172428397	199.286858828345	69.6065444318751	150	98	148	94	-23.1473340333769	-23.1461697080367	-23.1183962151441	-23.1280303730883	47.6809624278736	48.3717809577533	48.316233971968	49.0286494684163	cons	0.635271544094422	ATAC
peak_11975	52.7823558268157	53.2013159465606	50.5679385564805	73.9492117664928	26.8938024270287	51	18	39	22	-20.481030514336	-20.0125692807703	-20.2321578962449	-20.0382384296091	42.3483553897919	42.1045801032204	42.5437573341696	42.849065581458	cis	0.24377528657147	ATAC
peak_11976	52.7823558268157	42.9042870536779	32.3950856377453	33.8411647067001	68.6760954416528	30	25	52	27	-20.6324029981744	-17.7644310891957	-18.8697840635416	-17.7653880037631	42.6511003574687	37.6083037200713	39.819009668763	38.3033647297661	cis	0.695061009694754	ATAC
peak_11977	180.148475321958	200.792063411213	187.259397466967	177.97945882783	105.069302692077	155	114	151	109	-22.59083643059	-22.5815371501478	-22.5237713347877	-22.6160596901316	46.5679672222999	47.2425158419754	47.1269842112552	48.0047081025029	cons	0.559016988955307	ATAC
peak_11980	49.340028272893	30.0330009375746	10.2716125192851	7.52025882371114	56.540583721306	17	11	30	24	-33.1117248936356	-18.2257129625893	-18.2021946999708	-15.860687425528	67.6097441483911	38.5308674668585	38.4838309416214	34.4939635732958	cistrans	3.98986736832557	ATAC
peak_11982	123.92379194122	114.983489303857	75.0617837947757	82.7228470608225	88.723495063907	78	52	96	45	-24.9071709025657	-22.2276351822495	-20.9571000374586	-20.7824912939501	51.2006361662513	46.5347119061788	43.9936416165971	44.3375713101399	trans	0.343929693542805	ATAC
peak_1199	161.78939503437	176.765662661153	170.666792628122	164.192317651026	102.169369815101	145	107	148	113	-22.131783876447	-22.0549667168094	-22.1228707372258	-22.2598823988673	45.6498621140138	46.1893749752987	46.3251830161313	47.2923535199745	cons	0.539512861284862	ATAC
peak_12000	51.6349133088415	46.3366300179722	53.7284347162605	76.4559647077299	28.6520783144645	52	32	38	27	-21.2777875440742	-19.3836723736878	-20.5213406845981	-19.3826846896545	43.9418694492682	40.8467862890555	43.122122910876	41.5379581015487	cis	0.691171812493209	ATAC
peak_12002	110.154481725528	100.396031705606	89.2840165137858	78.9627176489669	87.6700419319602	77	57	105	48	-22.8108071057211	-21.6765851657004	-21.6837274834823	-21.529659932055	47.0079085725621	45.4326118730807	45.4468965086445	45.8319085863498	cis	0.0142846355637971	ATAC
peak_12003	143.430314746782	213.663349527316	224.395227344382	164.192317651026	18.6656142108777	212	139	188	135	-27.033690225202	-26.3969562612221	-26.9745636712936	-26.3970820667346	55.4536748115239	54.873354064124	56.028568884267	55.5667528557089	cis	0.580320747399981	ATAC
peak_12008	120.481464387297	152.739261911093	143.802575269991	87.7363529432966	24.6667333551136	97	91	120	85	-25.6913748233459	-25.1656722874218	-25.4185699560484	-25.1168164524935	52.7690440078116	52.4107861165234	52.9165814537767	53.0062216272268	cis	0.358257891288247	ATAC
peak_12010	28.6860629493564	35.1815153840159	34.7654577575803	15.0405176474223	16.2312316310417	54	17	32	40	-22.0262056213589	-21.6915594804883	-21.7126501543829	-21.669815629341	45.4387056038377	45.4625605026564	45.5047418504456	46.1122199809218	cons	0.0238548988186551	ATAC
peak_12011	32.1283905032791	23.1683150089861	44.2469462369204	47.6283058835039	67.0022639434449	18	21	24	18	-20.0132174034114	-18.5622936138348	-16.9552216456962	-16.9656698394659	41.4127291679427	39.2040287693494	35.9898848330723	36.7039284011715	trans	0.714043568099214	ATAC
peak_12012	11.4744251797425	20.5940577857654	30.8148375578553	41.3614235304112	39.7839766523558	34	17	41	16	-22.0271199628145	-20.008614649992	-17.1806866503468	-17.0394062117347	45.4405342867489	42.0966708416639	36.4408148423733	36.8514011457092	trans	0.41058630333584	ATAC
peak_12013	30.9809479853049	19.7359720446919	19.7531009986252	28.827658824226	26.5447090336311	24	11	27	21	-18.1867250880263	-17.5233419391683	-18.1764193010881	-17.2759556568178	37.7597445371724	37.1261254200164	38.432280143856	37.3245000358753	cis	0.198374615858924	ATAC
peak_12016	40.1604881290989	37.7557726072366	24.4938452382952	35.0945411773186	32.082850647119	23	15	21	15	-17.4594696241972	-17.2750068982849	-16.819021194417	-16.853503201036	36.3052336095142	36.6294553382496	35.7174839305139	36.4795951243118	trans	0.58774967900036	ATAC
peak_12027	35.5707180572019	38.6138583483102	47.4074423967004	42.6148000010298	68.9670626281147	47	24	53	25	-17.4690643317376	-17.4566295909602	-17.0406169871446	-17.0741752870825	36.3244230245951	36.9927007236002	36.1606755159691	36.9209392964049	trans	0.163747508625946	ATAC
peak_1203	92.9428439559146	97.8217744823857	154.074187789276	119.07076470876	39.5658689171764	183	138	107	66	-28.2649966858322	-23.5771545915698	-26.3997149293778	-22.7864294653491	57.9162877327844	49.2337507248194	54.8788714004354	48.345447652938	cistrans	0.888303071881367	ATAC
peak_12030	145.72519978273	92.6732600359444	127.209970431146	149.151800003604	80.5714340837769	131	107	88	58	-27.6302070317356	-26.0325243969694	-27.1169876777004	-24.3798990569678	56.6467084245911	54.1444903356186	56.3134168970807	51.5323868361753	cistrans	2.61210349944329	ATAC
peak_12031	51.6349133088415	40.3300298304573	55.3086827961505	43.8681764716483	72.6149530758102	43	28	38	35	-18.6045558588299	-18.5863572830766	-18.5185298281109	-18.6863018109715	38.5954060787798	39.252156107833	39.1165011979016	40.1451923441827	cons	0.521095119121867	ATAC
peak_12032	43.6028156830217	55.7755731697813	26.8642173581302	37.6012941185557	36.6223219687999	47	30	34	34	-20.9893509664681	-20.550679277254	-19.2193967456897	-19.2284117256122	43.364996294056	43.1808000961879	40.5182350330591	41.2294121734642	trans	0.711177140405091	ATAC
peak_12033	21.8014078415108	23.1683150089861	18.9629769586802	10.0270117649482	18.1680031183166	20	8	10	16	-18.249171139796	-17.686572379773	-17.3801401620741	-17.3788782152358	37.8846366407119	37.4525863012258	36.839721865828	37.5303451527113	trans	0.612864435397803	ATAC
peak_12034	30.9809479853049	25.7425722322068	30.8148375578553	25.0675294123705	64.7225332762985	29	12	30	11	-15.5714461816756	-15.5672286946766	-15.5655352520455	-15.5921279220399	32.5291867244711	33.213898931033	33.2105120457708	33.9568445663197	cons	0.681325321299667	ATAC
peak_12035	17.2116377696138	19.7359720446919	15.8024807989001	13.7871411768037	75.9396127746227	15	15	6	7	-15.7860212312275	-15.7822339553755	-15.4857660686188	-14.5906004293914	32.9583368235748	33.6439094524308	33.0509736789175	31.9537895810227	cistrans	1.00454724255216	ATAC
peak_12039	39.0130456111247	65.2145163215905	54.5185587562055	45.1215529422668	61.9941251916497	64	19	40	18	-21.1145740004249	-20.9738912034948	-21.0930560677297	-19.9261398858647	43.6154423619696	44.0272239486695	44.2655536771393	42.6248684939692	cistrans	0.990573868000467	ATAC
peak_1204	39.0130456111247	28.3168294554274	46.6173183567554	61.4154470603076	42.8729542731877	28	30	36	26	-21.0859438789051	-20.2683925663462	-18.6541383441322	-18.7058702808103	43.5581821189301	42.6162266743723	39.3877182299441	40.1843292838604	trans	0.796611053916287	ATAC
peak_12041	36.7181605751761	20.5940577857654	33.9753337176353	35.0945411773186	54.7052076398681	20	14	32	17	-18.7343601152383	-18.7016080186244	-18.43235798394	-17.2490169748477	38.8550145915965	39.4826575789285	38.9441575095599	37.2706226719353	cistrans	1.58439191966123	ATAC
peak_12042	59.6670109346612	50.62705872334	52.1481866363705	62.6688235309261	76.8400535756289	42	34	48	45	-19.2435824388241	-18.8673068348051	-19.2074698645278	-18.3523341179334	39.8734592387681	39.8140552112899	40.4943812707354	39.4772569581066	cistrans	0.336798253183346	ATAC
peak_12044	34.4232755392276	33.4653439018688	27.6543413980753	40.1080470597927	28.1718402596368	30	22	35	19	-17.4810295021848	-17.4697572138637	-17.4749598120554	-17.4643149572961	36.3483533654894	37.0189559694072	37.0293611657906	37.701218636832	cons	0.67060260391785	ATAC
peak_12045	105.564711653631	119.273918009225	114.567985792026	145.391670591749	44.6427126474212	106	96	88	73	-24.3068993882074	-22.2441418611478	-23.9663791497355	-22.1663231376802	50.0000931375348	46.5677252639754	50.0121998411508	47.1052349976002	cis	0.537509733624759	ATAC
peak_12046	141.135429710833	124.422432455666	66.3704193553806	92.7498588257707	31.493182542131	75	56	73	47	-25.386906520748	-25.0450138785284	-22.2719738586498	-22.1626984304668	52.1601074026159	52.1694692987366	46.6233892589795	47.0979855831733	trans	0.474596324193854	ATAC
peak_12049	64.2567810065583	42.9042870536779	35.5555817975253	46.3749294128853	58.5642698128724	44	30	55	44	-21.4715446948854	-18.9954375473123	-20.5520017526119	-19.1938575221832	44.3293837508906	40.0703166363044	43.1834450469035	41.1603037666062	cis	1.08998713030186	ATAC
peak_12051	44.7502582009959	52.3432302054871	53.7284347162605	68.9357058840187	52.9228443248659	54	33	46	26	-19.9511241301308	-18.4878388182182	-19.1776538174953	-18.5285115384919	41.2885426213815	39.0551191781162	40.4347491766704	39.8296117992236	cis	0.774492621107413	ATAC
peak_12054	251.289911436362	198.217806187992	211.753242705262	218.087505887623	110.090908061926	190	139	143	117	-26.2818135649615	-25.9294977827685	-26.2132588644884	-24.3281704938801	53.9499214910429	53.9384371072169	54.5059592706565	51.4289297099999	cistrans	2.50950739721699	ATAC
peak_12057	207.68709575334	165.610548027197	125.629722351256	155.418682356697	53.5093186625521	145	97	136	91	-25.3802147518036	-25.2938391661839	-23.7041451460803	-23.5667094637607	52.1467238647272	52.6671198740476	49.4877318338404	49.9060076497612	trans	0.41827581592085	ATAC
peak_12058	26.3911779134079	40.3300298304573	45.0370702768654	48.8816823541224	61.7635458540676	32	17	24	12	-19.6680434547673	-17.1837283350307	-18.1691601360452	-17.2084414051147	40.7223812706546	36.4468982117413	38.4177618137702	37.1894715324691	cis	0.742573320727764	ATAC
peak_1206	30.9809479853049	36.0396011250895	30.0247135179103	36.3479176479372	65.7589954528917	29	17	16	13	-17.5341089634138	-17.1866249366145	-17.5316120571451	-16.2006953404428	36.4545122879475	36.4526914149088	37.1426656559699	35.1739794031254	cistrans	1.27871201178344	ATAC
peak_12061	138.840544674885	175.90757692008	72.6914116749407	65.1755764721632	91.9546409932507	104	67	80	53	-39.0213501445409	-25.8260314644245	-22.7379977010801	-21.0995257205132	79.4289946502016	53.7315044705288	47.55543694384	44.9716401632662	cistrans	2.58379678057379	ATAC
peak_12062	76.8786487042751	55.7755731697813	47.4074423967004	75.2025882371114	19.8920624088018	78	44	50	32	-23.3787567163759	-22.4608799899356	-23.3222908408406	-21.9566246162375	48.1438077938716	47.001201521551	48.724023223361	46.6858379547147	cistrans	0.31536356683629	ATAC
peak_12063	162.936837552344	157.887776357535	100.345753073016	146.645047062367	28.3834694978694	138	78	111	64	-26.1946010627485	-25.7771516657578	-25.3851437993601	-23.7127144936136	53.775496486617	53.6337448731954	52.8497291404001	50.1980177094671	cistrans	2.65171143093303	ATAC
peak_12064	59.6670109346612	61.7821733572962	18.9629769586802	16.2938941180408	68.0390623259251	27	11	34	19	-33.9066548571492	-18.908463301286	-17.2652729228533	-16.0717183576733	69.1996040754184	39.8963681442518	36.6099873873864	34.9160254375865	cistrans	1.69396194979988	ATAC
peak_12067	55.0772408627642	41.1881155715308	51.3580625964255	55.148564707215	74.1588628688895	46	30	30	13	-20.5066243559022	-19.7240945084004	-20.35927878009	-18.1339075351336	42.3995430729242	41.5276305584806	42.7979991018598	39.0404037925069	cistrans	2.4872267659737	ATAC
peak_1207	562.246833807385	435.049470724294	662.123945473916	468.762800011327	25.2052174565904	561	439	465	375	-33.8653443850038	-30.8491990480152	-33.6741352411151	-30.9443010247828	69.1169831311274	63.7778396377103	69.42771202391	64.6611907718055	cis	0.883351134095214	ATAC
peak_12070	103.269826617683	106.402631893121	106.666745392576	111.550505885049	90.5615799290898	74	68	77	46	-21.8396774935032	-21.467369348839	-21.7861178215861	-21.3352900599919	45.0656493481263	45.0141802393578	45.6516771848521	45.4431688422235	cis	0.0514691087684298	ATAC
peak_12071	84.9107463300948	82.3762311430617	55.3086827961505	46.3749294128853	80.7690307344417	69	50	74	35	-24.5522856239169	-22.0779158226856	-20.0335577802616	-19.8144537863359	50.4908656089537	46.2352731870511	42.1465571022031	42.4014962949116	trans	0.254939192708505	ATAC
peak_12075	73.4363211503523	68.6468592858847	48.1975664366454	40.1080470597927	77.4034513154649	40	26	44	32	-21.8956258630943	-18.7953248192978	-18.1929552229514	-17.8481875827659	45.1775460873086	39.6700911802755	38.4653519875827	38.4689638877716	trans	0.00361190018887214	ATAC
peak_12076	131.955889567039	136.435632830696	97.1852569132359	78.9627176489669	70.7497636808854	133	87	161	93	-26.2928797711132	-22.6431664590706	-22.5286386043475	-21.4644418577752	53.9720539033464	47.3657744598211	47.1367187503748	45.7014724377903	cistrans	1.43524631258455	ATAC
peak_12079	255.879681508259	243.696350464891	293.136018819598	347.185282361331	66.7743087729161	248	205	236	136	-29.9057570378218	-27.3289895337596	-28.2637558826	-27.3173445918369	61.1978084367636	56.7374206091991	58.6069533068798	57.4072779059136	cis	0.669857296714554	ATAC
peak_1208	74.5837636683266	71.2211165091054	65.5802953154356	56.4019411778335	80.6803115916896	61	45	76	52	-20.3971152895338	-18.7864575540702	-19.8087212588935	-20.0711326474482	42.1805249401875	39.6523566498202	41.6968840594669	42.9148540171362	cis	2.04452740964666	ATAC
peak_12080	82.6158612941463	97.8217744823857	69.5309155151606	77.7093411783484	84.639808198223	68	50	68	44	-20.4817531477971	-20.32809654313	-19.6313521452558	-20.1436009994588	42.3498006567141	42.7356346279398	41.3421458321915	43.0597907211574	trans	1.00765482452256	ATAC
peak_12082	71.1414361144038	67.7887735448111	72.6914116749407	46.3749294128853	24.3169491183953	73	55	82	49	-21.4270022525566	-21.3156969216304	-21.2120430926038	-21.2101916755304	44.2402988662331	44.7108353849406	44.5035277268875	45.1929720733007	cons	0.263228860654372	ATAC
peak_12086	109.007039207554	117.557746527078	207.802622505537	190.513223534015	100.146245921818	162	133	88	67	-35.0738052546391	-21.715755394063	-25.6148640240265	-21.6105835797482	71.5339048703981	45.5109523298057	53.3091695897329	45.9937558817362	cis	0.482803551930431	ATAC
peak_12087	55.0772408627642	67.7887735448111	61.6296751157106	50.1350588247409	77.8346856314772	56	31	69	36	-19.6748932663179	-18.7713006150617	-19.5280780575417	-18.7244598897633	40.7360808937557	39.6220427718032	41.1355976567633	40.2215085017664	cis	0.599465729963114	ATAC
peak_1209	274.238761795847	189.636948777257	237.037211983502	220.59425882886	98.4431084587876	205	144	172	140	-26.9146285480891	-26.3843051814823	-26.908785630299	-26.7381409699286	55.215551457298	54.8480519046444	55.8970128022778	56.2488706620969	cis	0.367499552653584	ATAC
peak_12093	271.943876759898	196.501634705845	241.777956223172	250.675294123705	102.257908071172	188	147	202	147	-25.5546283649309	-25.5038132916221	-25.4377038382855	-25.3796717565609	52.4955510909817	53.0870681249241	52.9548492182508	53.5319322353615	cons	0.459298127269108	ATAC
peak_12094	20.6539653235366	30.8910866786481	16.5926048388452	17.5472705886593	65.9172918365379	17	13	21	16	-16.6578655067758	-15.1668739753987	-15.392584250533	-15.1659704518699	34.7020253746716	32.4131894924772	32.8646100427459	33.1045296259795	cis	0.451420550268729	ATAC
peak_12095	118.186579351348	128.712861161034	75.8519078347207	70.1890823546373	88.5026704738823	92	55	93	61	-26.3131654936643	-22.7463428095791	-20.0305786989336	-20.4323533431713	54.0126253484486	47.572127160838	42.1405989395471	43.6372954085824	trans	1.49669646903536	ATAC
peak_121	35.5707180572019	55.7755731697813	30.8148375578553	32.5877882360816	59.1038703717974	45	23	45	27	-19.5685228814216	-18.6349433679651	-18.0422865434376	-18.3630870126221	40.523340123963	39.3493282776099	38.164014628555	39.4987627474839	trans	1.18531364905491	ATAC
peak_1210	922.543784451301	757.689709367952	1121.97613672191	1016.48831767162	150.032713233346	789	561	858	575	-35.746420124107	-34.7807927272548	-31.9567307596297	-30.8965657227137	72.879134609334	71.6410269961895	65.9929030609393	64.5657201676672	cistrans	1.42718289327213	ATAC
peak_12104	42.4553731650474	30.0330009375746	33.9753337176353	23.8141529417519	33.5768630887873	34	22	18	16	-19.5171683630191	-19.5157192871878	-19.1327631018714	-18.0646573317533	40.4206310871581	41.1108801160555	40.3449677454226	38.9019033857463	cistrans	1.44306435967625	ATAC
[truncated: 54,241 more rows]
